# Supplementary material for: Development stage-specific proteomic profiling uncovers small, lineage specific proteins most abundant in the Aspergillus Fumigatus conidial proteome
Source: Proteome Sci. 2012 Apr 30;10:30. doi: 10.1186/1477-5956-10-30 (PMC3424117; doi:10.1186/1477-5956-10-30)
Supplement: Additional file 2 — All proteins and peptides identified by LC-nESI-MS/MS on a Linear Ion Trap instrument. [file 1477-5956-10-30-S2.xlsx]

## Sheet: Sheet1
Additional file 1. All proteins and peptides identified by LC-nESI-MS/MS on a Linear Ion Trap instrument
NCBI accession	Gene Locus	Mascot Score LC-MS/MS	Result File (.dat)	Peptide Sequence	Start-End	Ion Score	Observed m/z	LC-MS/MS Filename
A		B	C	D	E	F	G	H
XP_753589	AFUA_5G10550	15302	20101028/F124334.dat	ILAELEGK	511-518	42	872.424	2DLCAF100205-L-018:3336
				ILAELEGKA	511-519	50	472.229	2DLCAF100205-L-005:5781
				IPVGPGTLGR	123-132	69	483.894	2DLCAF100826-L-005:9745
				IGLFGGAGVGK	191-201	46	488.61	2DLCAF100826-L-005:10291
				LVDLKDTIR	469-477	71	537.119	2DLCAF100205-L-024:4342
				VVDLLAPYAR	178-187	57	558.952	2DLCAF100826-L-002:10297
				VQQMLQEYK	412-420	56	584.458	2DLCAF100205-L-018:3068
				TIAMDGTEGLTR	99-110	82	632.733	2DLCAF100205-L-018:3454
				IHQVIGAVVDVK	51-62	93	1277.58	2DLCAF100826-L-006:10469
				IVNVTGDPIDER	133-144	74	664.527	2DLCAF101007-L-006:3461
				IVGEEHYAVATR	400-411	73	672.87	2DLCAF101007-L-001:2762
				FTQAGSEVSALLGR	299-312	96	718.167	2DLCAF100205-L-025:6070
				AHGGYSVFTGVGER	215-228	65	719.141	2DLCAF101007-L-001:3357
				VALTGLTIAEYFR	270-282	102	727.463	2DLCAF100826-L-002:11163
				TVFIQELINNIAK	202-214	91	751.858	2DLCAF100205-L-005:8253
				VALVFGQMNEPPGAR	253-267	86	793.653	2DLCAF101007-L-006:4241
				DTGAPIKIPVGPGTLGR	116-132	77	824.913	2DLCAF101007-L-006:4259
				LVLEVSQHLGENVVR	84-98	107	846.548	2DLCAF100205-L-020:5859
				IVNVTGDPIDERGPIK	133-148	68	862.15	2DLCAF100205-L-024:4575
				GISELGIYPAVDPLDSK	376-392	72	887.582	2DLCAF100826-L-006:11597
				DEEGQDVLLFIDNIFR	283-298	74	961.813	2DLCAF101007-L-001:7325
				FLSQPFTVAQVFTGIEGK	451-468	110	985.586	2DLCAF101007-L-003:7233
				IPSAVGYQPTLAVDMGGMQER	313-333	105	1110.66	2DLCAF101007-L-006:4687
				FDGDNLPAILNAIETENNGQK	63-83	79	1137.59	2DLCAF100826-L-001:10689
				EGNDLYHEMQETGVIQLEGESK	231-252	81	836.222	2DLCAF100205-L-026:6984
				SLQDIIAILGMDELSEADKLTVER	421-444	116	1329.79	2DLCAF100205-L-006:9750
				AIINGEGDDLPEAAFYMVGDFESAR	481-505	98	1344.71	2DLCAF101007-L-006:6511
				TREGNDLYHEMQETGVIQLEGESK	229-252	77	922.125	2DLCAF100205-L-006:7252
				FAPIHAEAPEFTEQSTSAEILVTGIK	152-177	73	929.705	2DLCAF100205-L-006:7802
				GSITSVQAVYVPADDLTDPAPATTFAHLDATTVLSR	340-375	59	1234.62	2DLCAF100205-L-025:6859
XP_750570	AFUA_6G06770	11561	20101028/F124334.dat	LNQILR	411-416	48	378.799	2DLCAF100826-L-001:8845
				VDEFLNK	90-96	44	433.132	2DLCAF100826-L-005:9536
				NVNETIGPALIK	68-79	94	634.885	2DLCAF100826-L-005:10172
				IAMDVASSEFYK	243-254	75	681.005	2DLCAF101007-L-006:4079
				GVPLYAHISDLAGTK	127-141	110	771.567	2DLCAF100205-L-018:4448
				WLTYEQLADLYK	274-285	76	772.166	2DLCAF100826-L-002:10983
				VDEFLNKLDGTANK	90-103	78	782.577	2DLCAF100205-L-004:4632
				VNQIGTLTESIQAAK	348-362	98	786.82	2DLCAF101007-L-001:4160
				SNLGANAILGVSLAVAK	104-120	113	799.514	2DLCAF100205-L-019:5979
				IEEELGENAVYAGSK	417-431	119	804.721	2DLCAF100205-L-025:5222
				DSYADNWGVMVSHR	363-376	82	818.961	2DLCAF100826-L-001:9690
				SGETEDVTIADIAVGLR	377-393	124	873.284	2DLCAF100205-L-027:7277
				GNPTVEVDVVTETGLHR	16-32	90	912.213	2DLCAF101007-L-006:3915
				AIVPSGASTGQHEAHELR	33-50	125	930.709	2DLCAF100826-L-002:9061
				TSDFQIVGDDLTVTNPGR	314-331	80	968.334	2DLCAF100826-L-006:11198
				KPYVLPVPFQNVLNGGSHAGGR	142-163	63	769.966	2DLCAF100826-L-001:10440
				LAFQEFMIVPDSAPSFSEALR	164-184	56	1186.47	2DLCAF101007-L-001:5916
				YPIVSIEDPFAEDDWEAWSYFYK	291-313	63	1435.5	2DLCAF100205-L-004:7514
XP_750490	AFUA_1G07440	10675	20101028/F124334.dat	DNNLLGK	450-456	36	773.454	2DLCAF100826-L-005:9071
				MLADAEK	516-522	43	777.327	2DLCAF101007-L-001:2243
				ITITNDK	499-505	36	402.795	2DLCAF100826-L-001:8299
				LNISDADK	556-563	43	438.5	2DLCAF100826-L-005:9189
				STMEPVER	310-317	36	474.637	2DLCAF100205-L-024:3672
				LSKEEIER	508-515	58	502.571	2DLCAF101007-L-003:4263
				ITITNDKGR	499-507	59	509.315	2DLCAF101007-L-003:3451
				LNISDADKEK	556-565	54	1132.49	2DLCAF100826-L-005:9141
				FELTGIPPAPR	457-467	50	599.797	2DLCAF100826-L-001:9815
				DAGLIAGLNVLR	158-169	88	606.416	2DLCAF100205-L-004:5970
				GGKPIIEVEFK	96-106	45	609.262	2DLCAF100826-L-002:9890
				NGLESYAYSLK	538-548	66	623.116	2DLCAF100826-L-002:9952
				LVNHFVNEFK	235-244	51	624.269	2DLCAF100826-L-002:9703
				FQDAEVQSDMK	76-86	59	649.394	2DLCAF100205-L-004:3649
				YKEEDEAEAAR	523-533	71	656.11	2DLCAF100826-L-001:7627
				LVNHFVNEFKR	235-245	36	468.356	2DLCAF100205-L-024:4134
				SSVHEIVLVGGSTR	327-340	67	720.75	2DLCAF100826-L-002:9532
				TTPSFVAFTDTER	35-47	81	736.571	2DLCAF100205-L-025:5916
				TADEVEERPEELD	626-638	79	766.264	2DLCAF101007-L-003:4125
				QFTPEEISSMVLTK	111-124	66	805.884	2DLCAF100826-L-005:11091
				GGKPIIEVEFKGETK	96-110	56	545.035	2DLCAF100205-L-004:4324
				IINEPTAAAIAYGLDK	170-185	109	830.652	2DLCAF101007-L-006:4495
				ATAGDTHLGGEDFDNR	219-234	79	838.567	2DLCAF101007-L-001:2855
				NQVAMNPHNTVFDAK	55-69	91	843.537	2DLCAF100205-L-024:4174
				IINEPTAAAIAYGLDKK	170-186	87	894.739	2DLCAF100826-L-005:10417
				VEEIISWLDNNQTATK	570-585	92	931.593	2DLCAF100826-L-005:10995
				FQDAEVQSDMKHWPFK	76-91	36	665.317	2DLCAF100205-L-006:7076
				SINPDEAVAYGAAVQAAILSGDTSSK	359-384	130	1268.45	2DLCAF100826-L-001:10663
				ELESVANPIISAAYGGAAGAAPGGAAPGGATR	594-625	171	1412.79	2DLCAF100826-L-001:10156
				VEEIISWLDNNQTATKDEYESQQK	570-593	87	1435.12	2DLCAF101007-L-006:4731
				ETAEAYLGGTVNNAVITVPAYFNDSQR	127-153	57	967.86	2DLCAF100205-L-026:7429
				STNEILLLDVAPLSLGIETAGGVMTPLIK	385-413	37	1483.57	2DLCAF100205-L-024:8523
				STNEILLLDVAPLSLGIETAGGVMTPLIKR	385-414	32	1041.61	2DLCAF100205-L-006:9830
				MRETAEAYLGGTVNNAVITVPAYFNDSQR	125-153	68	1063.64	2DLCAF100205-L-005:7275
XP_752484	AFUA_1G11190	9728	20101028/F124334.dat	AFSGAPDAEK	40-49	38	992.412	2DLCAF100826-L-005:8874
				WVPVGFGIK	179-187	39	501.879	2DLCAF100205-L-006:7392
				AIEIDGLVWGAYK	166-178	96	717.814	2DLCAF101007-L-006:7123
				AFSGAPDAEKYPHVAR	40-55	98	858.777	2DLCAF100826-L-001:8920
				SYVVGDAPSQADVVTFK	23-39	113	891.716	2DLCAF100205-L-019:5228
				AYTAYGPESTELPTNPK	77-93	83	919.746	2DLCAF100205-L-019:4816
				HIASFEPEFASLPGDASK	59-76	109	952.263	2DLCAF100826-L-002:10248
				IEEDEDHVQSTDIAAMQK	209-226	87	1030.1	2DLCAF100205-L-018:3262
				IEEDEDHVQSTDIAAMQKL	209-227	47	724.936	2DLCAF100205-L-025:5690
				GFTDFVSEAGLTLANNYLASR	2-22	110	1123.81	2DLCAF101007-L-006:6719
				LQINLVVEDEKVSLDELQQR	189-208	62	790.337	2DLCAF100205-L-006:7893
				WYKHIASFEPEFASLPGDASK	56-76	53	794.226	2DLCAF100205-L-006:7273
				SIVTLEVKPWDDETNLDELLENVK	142-165	80	1400.29	2DLCAF100205-L-004:6778
XP_755328	AFUA_2G09960	8412	20101028/F124334.dat	AAIEAANR	587-594	59	408.369	2DLCAF101007-L-003:2740
				KAAIEAANR	586-594	68	472.48	2DLCAF101007-L-001:2100
				IIENAEGAR	87-95	32	487.091	2DLCAF101007-L-003:2911
				ALKEFEDR	605-612	48	504.623	2DLCAF100826-L-002:8862
				EFEDRLDK	608-615	29	526.53	2DLCAF100826-L-004:11498
				ADSVLNDTEK	595-604	65	546.427	2DLCAF100826-L-004:10905
				DSGLDLSNDR	303-312	56	546.663	2DLCAF100826-L-001:8820
				KFTDPEVQR	137-145	36	560.645	2DLCAF100826-L-001:8525
				LDKAEAEQIR	613-622	75	587.011	2DLCAF100826-L-004:10782
				DAGQIAGLNVLR	217-228	64	614.385	2DLCAF100826-L-002:10238
				NQSGEGTATAEELK	635-648	104	717.775	2DLCAF101007-L-001:2649
				YSPSQIGGFILQK	171-183	69	719.676	2DLCAF100205-L-006:7455
				TTPSVVAFAQDGER	96-109	86	739.299	2DLCAF100205-L-018:3917
				SQLESLVEPLINR	359-371	85	749.376	2DLCAF100826-L-002:10755
				TDELQTASLTLFDK	651-664	114	791.567	2DLCAF100826-L-005:11108
				IVQHTNGDAWVEAR	154-167	70	798.529	2DLCAF101007-L-001:2908
				LLGNFQLVGIPPAHR	509-523	82	544.859	2DLCAF101007-L-006:4927
				MKETAENYLSKPVK	184-197	51	546.991	2DLCAF100205-L-006:6229
				VVNEPTAAALAYGLEK	229-244	102	823.579	2DLCAF101007-L-006:4296
				NAVVTVPAYFNDSQR	198-212	51	841.42	2DLCAF100205-L-004:5002
				RQAVVNPENTLFATK	117-131	44	844.501	2DLCAF101007-L-001:3743
				NQSGEGTATAEELKQK	635-650	96	846.602	2DLCAF100826-L-002:8767
				QKTDELQTASLTLFDK	649-664	86	919.729	2DLCAF100826-L-005:10606
				SQTFSTAADFQTAVEIK	479-495	92	922.81	2DLCAF101007-L-006:8081
				AAIEAANRADSVLNDTEK	587-604	74	944.701	2DLCAF100826-L-001:9231
				AQSEQQQQSQGQQGENKP	668-685	104	1000.66	2DLCAF100826-L-001:3753
				GQVIGIDLGTTNSAVAVMEGK	63-83	109	1030.73	2DLCAF100205-L-004:5904
				STNGDTHLGGEDFDIHLVR	276-294	33	695.354	2DLCAF101007-L-001:4097
				DANLQASDIQDIILVGGMTR	382-401	70	1066.18	2DLCAF101007-L-006:5825
XP_750388	AFUA_1G06390	8298	20101028/F124334.dat	AASGAGK	477-483	39	561.342	1DLCAF100114-L-004:4560
				SGDAAIVK	429-436	70	380.667	2DLCAF100205-L-024:3380
				YNEIVK	200-205	34	765.416	2DLCAF100826-L-005:8854
				FSELLEK	405-411	47	433.542	2DLCAF100205-L-012:5869
				QTVAVGVVK	464-472	52	450.83	1DLCAF100114-L-004:4867
				LPLQDVYK	281-288	60	488.482	2DLCAF101007-L-001:3578
				ISGIGTVPVGR	289-299	66	528.553	2DLCAF100205-L-012:5933
				GITIDIALWK	105-114	73	565.353	2DLCAF100205-L-027:7524
				STTTGHMIYK	56-65	44	569.691	2DLCAF100205-L-024:3747
				EHALLAFTLGVK	170-181	66	650.127	2DLCAF100205-L-027:7175
				YEVTVIDAPGHR	120-131	69	678.888	2DLCAF100826-L-002:9482
				WSEDRYNEIVK	195-205	50	719.76	2DLCAF100205-L-024:4166
				THINIVVIGHVDSGK	41-55	70	530.393	2DLCAF100205-L-026:7093
				YEVTVIDAPGHRDFIK	120-135	69	930.646	2DLCAF100205-L-024:4683
				TLIEAIDAIEPPVRPSNKPLR	260-280	75	777.242	2DLCAF100205-L-005:6994
				VETGIIKPGMVVTFAPANVTTEVK	300-323	66	1251.58	2DLCAF101007-L-006:4943
				SVEMHHQQLQEGVPGDNVGFNVK	324-346	78	850.506	2DLCAF100205-L-026:6388
				TLIEAIDAIEPPVRPSNKPLRLPLQDVYK	260-288	42	1096.25	2DLCAF100205-L-024:6278
XP_747334	AFUA_8G05320	7512	20101028/F124334.dat	LTELLK	470-475	32	359.156	2DLCAF100826-L-005:9731
				APGILPR	179-185	42	362.383	2DLCAF100205-L-012:5603
				STVAQLVK	257-264	38	423.493	2DLCAF100205-L-018:3005
				ELEAQLR	538-544	33	858.453	2DLCAF100826-L-005:9332
				EVIVNFNK	545-552	46	962.375	2DLCAF100826-L-005:9851
				VLSVGDGIAR	77-86	58	494.012	1DLCAF100114-L-005:6266
				TLEENDAMK	265-273	42	525.958	2DLCAF100205-L-024:3735
				AQLKAPGILPR	175-185	42	582.278	1DLCAF100114-L-004:5112
				SVNQPVQTGLK	187-197	49	586.02	2DLCAF100205-L-025:4799
				VVDALGNPIDGK	153-164	63	599.221	2DLCAF100205-L-025:5353
				HAVIVYDDLSK	309-319	74	630.456	2DLCAF100205-L-026:6176
				TAVALDAMLNQK	222-233	83	637.698	2DLCAF100205-L-027:6734
				GVHEEAGLAETGR	64-76	73	663.523	2DLCAF100205-L-018:2517
				SNQPEILETIDK	520-531	33	694.17	2DLCAF100205-L-018:4178
				ASPTEVSSILEQR	49-61	83	708.873	2DLCAF100826-L-002:10002
				TAVALDAMLNQKR	222-234	81	716.19	1DLCAF100114-L-004:5100
				GIRPAINVGLSVSR	406-419	42	480.531	2DLCAF100205-L-026:6555
				ILTWESDFLASVK	507-519	74	755.034	2DLCAF100205-L-026:7548
				EAYPGDVFYLHSR	338-350	59	777.618	2DLCAF100205-L-024:4904
				IRGVHEEAGLAETGR	62-76	71	798.038	2DLCAF100205-L-024:3832
				TGEIVDVPVGPELLGR	137-152	123	825.328	2DLCAF100205-L-024:6100
				EVAAFAQFGSDLDASTK	445-461	123	878.957	2DLCAF100205-L-027:7021
				RTGEIVDVPVGPELLGR	136-152	64	904.346	2DLCAF100205-L-024:5621
				VVDALGNPIDGKGPINTK	153-170	79	904.65	2DLCAF100205-L-024:4682
				SNQPEILETIDKEGQVSK	520-537	78	1008.08	2DLCAF100205-L-024:4966
				VHGMTNVQAEELVEFASGVK	87-106	131	1073.67	2DLCAF100205-L-024:5786
XP_747200	AFUA_8G03930	6058	20101028/F124334.dat	NTIFDIK	68-74	32	850.424	2DLCAF100826-L-006:10858
				SSDEAFTK	532-539	46	442.973	2DLCAF100205-L-024:3334
				DIESWPFK	89-96	41	1021.16	2DLCAF100826-L-005:10656
				LLSDFFDGK	353-361	51	521.695	2DLCAF100205-L-024:5742
				ARFEDLNAK	304-312	34	532.5	2DLCAF100205-L-018:2666
				DAGAIAGLNVLR	163-174	99	585.51	2DLCAF100826-L-002:10321
				SANITISNAVGK	503-514	54	588.054	2DLCAF100205-L-025:5120
				SQVDEIVLVGGSTR	333-346	100	730.105	2DLCAF100205-L-026:6577
				VEEIISDPTMSLK	554-566	66	731.631	2DLCAF100826-L-006:10936
				AFSGTLEPVQQVLK	313-326	61	759.083	2DLCAF100205-L-004:5386
				TFSPQEISSMVLMK	116-129	55	800.07	2DLCAF101007-L-006:5599
				AVITVPAYFNDNQR	145-158	53	804.625	2DLCAF100205-L-005:6568
				LSTTEIEQMINDAAK	515-529	99	832.542	2DLCAF100205-L-005:7339
				IINEPTAAAIAYGLGSGK	175-192	117	873.288	2DLCAF100205-L-006:7425
				VVDQGGNPVVEVEYLGETK	97-115	116	1016.55	2DLCAF100205-L-024:5624
				SINPDEAVAYGAAVQAGILSGK	366-387	99	1066	2DLCAF100205-L-025:6635
				AFSGTLEPVQQVLKDSGLEK	313-332	55	1073.63	2DLCAF100205-L-024:6404
				TFTTVVDNQTTVQFPVYQGER	432-452	87	1215.99	2DLCAF100205-L-025:6211
				ATAGDTHLGGQDFDTNLLEHFKK	225-247	51	839.518	2DLCAF100205-L-024:5157
				TLSNATQTTVEIDSLFDGEDFNSSITR	277-303	117	1481.68	2DLCAF100205-L-026:7659
XP_755343	AFUA_2G10100	5993	20101028/F124334.dat	LIAELEGK	42-49	42	872.424	2DLCAF100205-L-018:3336
				DLQELIAEGSTK	50-61	85	1303.37	2DLCAF101007-L-006:4379
				AVLSSVGIDADEER	25-38	95	1460.41	2DLCAF100205-L-018:3803
				AVLSSVGIDADEERLNK	25-41	82	908.545	2DLCAF100205-L-005:6021
				LIAELEGKDLQELIAEGSTK	42-61	101	1079.36	2DLCAF100826-L-006:11838
				HLAAYLLLALAGNTSPSSEDVK	3-24	68	757.681	2DLCAF100205-L-006:8400
				MKHLAAYLLLALAGNTSPSSEDVK	1-24	58	843.716	2DLCAF100205-L-005:7617
				LASVPSGGAAAAAPAAAGAAAGGAAAPAAEEK	62-93	125	1288.34	2DLCAF100826-L-006:10338
				LASVPSGGAAAAAPAAAGAAAGGAAAPAAEEKK	62-94	53	902.096	2DLCAF100205-L-018:3526
XP_752164	AFUA_4G06620	5960	20101028/F124334.dat	ALAVVSVPER	36-45	50	521.16	2DLCAF100826-L-006:10395
				FLGFEQIFK	94-102	61	565.184	2DLCAF100826-L-006:12619
				NQWEGVLTGK	174-183	63	566.552	2DLCAF100205-L-024:4671
				NALTGLNMGGGK	103-114	31	566.712	2DLCAF100826-L-005:9872
				KALAVVSVPER	35-45	46	585.442	2DLCAF100826-L-006:10127
				VQFNSALGPYK	68-78	62	612.579	2DLCAF101007-L-006:3593
				EIGFLFGQYR	161-170	68	615.612	2DLCAF100826-L-006:11804
				ISWTAEEVDSR	395-405	79	646.766	2DLCAF101007-L-006:3492
				VAEAMKEQGDWW	447-458	54	725.409	2DLCAF100205-L-005:6532
				VIELGGSVVSLSDSK	240-254	117	745.199	2DLCAF100205-L-027:6823
				QLSEVATTEAFATK	282-295	71	748.617	2DLCAF100826-L-005:10042
				YIEGARPWVHVGK	298-310	38	756.595	2DLCAF101007-L-006:3241
				VAISGSGNVAQFAALK	224-239	100	767.354	2DLCAF100205-L-005:6440
				ELASTLENSTLFEK	16-29	81	791.65	2DLCAF100826-L-005:10519
				HIGADTDVPAGDIGVTGR	143-160	46	876.363	2DLCAF100826-L-005:9814
				VVWEDDNHQVQINR	51-64	75	876.653	2DLCAF101007-L-006:3300
				AANAGGVAVSGLEMAQNSAR	375-394	117	937.542	2DLCAF100205-L-024:4922
				ELASTLENSTLFEKNPEYR	16-34	57	1121.35	2DLCAF101007-L-006:4251
				YATPAEGVLPSLVTGSNIAGFTK	424-446	115	1147.29	2DLCAF101007-L-006:5693
				GGSWGGSLIRPEATGYGLVYYVDHMIK	184-210	62	976.29	2DLCAF100205-L-019:6500
				VAISGSGNVAQFAALKVIELGGSVVSLSDSK	224-254	36	1002.21	2DLCAF100205-L-025:7573
XP_752090	AFUA_4G07360	5630	20101028/F124334.dat	THEVVVIAK	367-375	44	995.458	2DLCAF100826-L-002:8960
				IGALGDKAPR	238-247	77	499.354	2DLCAF100826-L-001:8509
				VQSAVLGFPR	2-11	85	537.554	2DLCAF101007-L-006:3715
				QVLSAGVVDGR	295-305	75	551.21	2DLCAF100826-L-001:9019
				AALTNMVNAAK	756-766	84	552.607	2DLCAF100826-L-002:9550
				VFVEEAYPR	694-702	78	555.413	2DLCAF101007-L-001:3368
				VIQVDEPALR	612-621	57	570.288	2DLCAF100205-L-018:3651
				VPSEQEIKDR	716-725	41	601.377	2DLCAF100826-L-001:8326
				QAAVTEEMHNR	413-423	67	643.467	1DLCAF100114-L-004:5018
				FIEQEIAEVVK	477-487	68	652.879	2DLCAF100826-L-002:10488
				AAIEKVEHAIQK	314-325	32	446.474	2DLCAF100205-L-024:3966
				HIGPGVYDIHSPR	703-715	66	724.555	2DLCAF100205-L-024:4055
				NPEQLDAVIAALGPK	280-294	102	768.439	2DLCAF100826-L-001:10563
				LASNPKPVAQFLEAK	142-156	64	538.202	2DLCAF100205-L-024:4610
				YNLDPLDEYFAMGR	86-99	79	852.668	2DLCAF100205-L-006:8388
				VIQVDEPALREGLPLR	612-627	42	903.196	2DLCAF100205-L-024:5306
				AVTEGPAAVRDQLEANAK	376-393	55	920.541	2DLCAF100205-L-024:4444
				IQEELDLDVLVHGEPER	488-504	37	664.33	2DLCAF100205-L-019:5691
				SINLPLFPTTTIGSFPQTK	437-455	99	1031.56	1DLCAF100114-L-004:5028
				LTGYVFTTHAWVQSYGSR	515-532	45	692.136	2DLCAF100205-L-019:5573
				VIVSTSSSLLHVPHTLESEK	331-350	71	721.88	2DLCAF101007-L-006:3941
				EAGIITRPVILGPVSFLTLAK	157-177	103	1098.45	2DLCAF100826-L-002:11661
				AAGVEDVQIDEPVLVFDLPAK	206-226	123	1113.73	2DLCAF100205-L-024:6722
				GLQKPASEGQPAIDVPSLEMVK	100-121	86	1147.69	2DLCAF101007-L-006:4352
				WFDSNYHYVKPTLQENQVFK	122-141	55	848.522	2DLCAF100205-L-024:5240
				DDVHQSVQAQQLALALRDEVIDLEAAGVK	583-611	68	1044.71	2DLCAF100205-L-024:7046
				DAGVDIIPSNDFAFYDQVLDHIQLFGVVPER	52-82	49	1164.38	2DLCAF100205-L-005:8884
XP_752659	AFUA_1G12890	5476	20101028/F124334.dat	VFGAMK	170-175	29	652.631	2DLCAF100826-L-002:8991
				AFLDVGLVR	155-163	71	495.334	2DLCAF100205-L-024:5585
				VFASAYSHELK	82-92	41	626.662	2DLCAF101007-L-001:3042
				GASDGGIFIPHSENR	176-190	73	779.545	2DLCAF101007-L-006:3259
				DIITQIVYSEITGDK	67-81	108	848.287	2DLCAF100826-L-006:13330
				FPGYDIESEELDAETLR	191-207	107	992.705	2DLCAF100826-L-002:10510
				YIENEIDAGDLEEIYAEAHK	237-256	166	1161.72	2DLCAF100826-L-002:10585
				YGITQGLTNWAAAYATGLLLAR	94-115	117	1162.84	2DLCAF100205-L-024:7954
				NYIFGGHVSEYMETLADDDEERYR	208-231	77	970.638	2DLCAF100205-L-019:5823
				GASDGGIFIPHSENRFPGYDIESEELDAETLR	176-207	73	1174.86	2DLCAF100205-L-024:5999
XP_755686	AFUA_2G13530	4652	20101028/F124334.dat	LVEGLK	500-505	37	329.928	2DLCAF100205-L-004:4720
				TGEPEQR	261-267	50	408.698	1DLCAF100114-L-004:4584
				GGGQIIPTAR	697-706	35	485.28	2DLCAF101007-L-003:3876
				FSVSPVVQR	479-487	55	510.145	2DLCAF100205-L-012:5923
				ISDPVVSYR	552-560	54	518.709	2DLCAF100826-L-005:9725
				IQGPNYIPGK	409-418	34	544.035	2DLCAF100205-L-012:5647
				VNFTIEEIR	2-10	86	561.092	2DLCAF101007-L-006:4045
				EGPIAEEPMR	669-678	55	564.725	2DLCAF100205-L-024:4006
				STLTDSMIQR	33-42	71	576.507	2DLCAF100205-L-024:4276
				SLMDRPTNIR	11-20	31	401.828	2DLCAF100205-L-024:3986
				ETVGGESSMTALSK	561-574	78	698.515	1DLCAF100114-L-005:6022
				AFNMFILDPIFK	268-279	49	728.774	2DLCAF100205-L-012:8383
				SGTLTTSETAHNLK	462-475	98	730.562	1DLCAF100114-L-004:5010
				LWGDNYFNPQTK	245-256	57	742.056	2DLCAF100205-L-024:5324
				LLADDYGWDVTDAR	614-627	108	805.848	2DLCAF100205-L-025:6000
				TVESVNVIIATYHDK	182-196	73	845.054	2DLCAF100205-L-025:5834
				GTVAFGSGLHGWAFTVR	208-224	51	882.309	2DLCAF100205-L-019:5830
				AYLPVNESFGFNGDLR	766-781	89	900.021	2DLCAF100205-L-026:7152
				YMDTRPDEQDRGITIK	56-71	38	646.455	2DLCAF100205-L-025:5041
				GHVYSEEQRPGTPLFNVK	748-765	79	1029.66	2DLCAF101007-L-006:3318
				LYVTAQPLGEEVSLAIESGK	582-601	115	1053.09	2DLCAF100826-L-006:12169
				ALLELQVSKEDLYQSFSR	164-181	120	1063.71	2DLCAF100205-L-024:5937
				ISDPVVSYRETVGGESSMTALSK	552-574	58	805.272	2DLCAF100205-L-024:5094
				AVQYLNEIKDSFVSGFQWATR	648-668	115	1230.75	2DLCAF100205-L-024:7020
				VTDGALVVVDCVEGVCVQTETVLR	122-145	33	1253.33	2DLCAF100205-L-026:8511
				LYVTAQPLGEEVSLAIESGKINPR	582-605	34	862.22	2DLCAF100205-L-024:6255
				FVEPIEDVPAGNIVGLVGVDQFLLK	437-461	98	1335.3	2DLCAF101007-L-006:6912
XP_754452	AFUA_3G11690	4519	20101028/F124334.dat	DYILNK	303-308	34	765.533	2DLCAF100826-L-005:9368
				GILDKLSR	2-9	35	451.596	1DLCAF100114-L-006:6584
				LHPELLSK	237-244	40	313.025	2DLCAF100205-L-005:5341
				QAISYGVVK	278-286	39	482.871	2DLCAF100826-L-005:9578
				LFEYAQEK	22-29	34	514.58	2DLCAF100205-L-006:6387
				SGVIVGDDVLR	11-21	43	565.486	2DLCAF100205-L-018:3957
				KSGVIVGDDVLR	10-21	60	420.066	2DLCAF100205-L-005:5743
				ASIAGSIAAAHYIR	82-95	96	700.885	2DLCAF100826-L-002:9866
				VQVALEDFNTAGQL	347-360	100	753.004	2DLCAF100205-L-005:6991
				EEYKQAISYGVVK	274-286	54	757.494	2DLCAF100205-L-004:4018
				RVQVALEDFNTAGQL	346-360	90	831.497	2DLCAF100205-L-026:6968
				LLPWLDGMLDEDER	116-129	86	851.533	2DLCAF100205-L-005:7984
				DKPVYFVFHGGSGSTK	258-273	71	863.645	2DLCAF100205-L-004:4385
				KLLPWLDGMLDEDER	115-129	101	915.827	2DLCAF100205-L-004:6473
				VNLDTDMQYAYMSGVR	287-302	112	932.035	2DLCAF100205-L-024:5504
				DYLMSAVGNPDGEDKPNKK	310-328	96	1039.62	2DLCAF100205-L-004:4151
				LLPWLDGMLDEDERYFK	116-132	46	1070.6	2DLCAF100205-L-006:9039
				DKPVYFVFHGGSGSTKEEYK	258-277	35	759.473	2DLCAF100205-L-024:4227
				QHGEPLFSSHMIDLSEEPVDYNIETTAK	133-160	45	1063.21	2DLCAF100205-L-005:6893
XP_750696	AFUA_6G08050	4498	20101028/F124334.dat	DYFGAHTFR	466-474	32	557.585	2DLCAF100205-L-004:4265
				DLPANLLQAQR	455-465	30	620.329	2DLCAF101007-L-003:5038
				FVGSGVSGGEEGAR	143-156	94	654.671	2DLCAF100205-L-004:3354
				GVLDSFLIEITR	245-256	86	682.158	2DLCAF100205-L-006:9202
				GLGMPVNEIADVFAK	227-241	87	781.26	2DLCAF100826-L-006:12606
				ASSLLDGPTPQFTGDK	319-334	83	817.544	2DLCAF100205-L-024:5068
				QAFIDDLEQALYASK	335-349	70	856.602	2DLCAF100826-L-002:11235
				IISYAQGFMLIQEAAR	350-365	87	905.979	2DLCAF100205-L-026:7603
				DVLYFNDNDGTPLVEK	257-272	54	919.943	2DLCAF100205-L-025:6096
				NNPDLENLLFDDFFK	400-414	93	921.167	2DLCAF100205-L-006:9390
				YGPSLMPGGNEEAWPFIK	157-174	71	997.169	2DLCAF100205-L-024:6473
				GALWGIPTPAFSTALSFYDGYR	431-452	94	1195.6	2DLCAF100205-L-025:7528
				WTAINALDLGMPVTLIGEAVFAR	285-307	130	1229.66	2DLCAF100205-L-018:7384
				YGPSLMPGGNEEAWPFIKDIFQSIAAK	157-183	29	989.852	2DLCAF100205-L-024:8258
				ASSLLDGPTPQFTGDKQAFIDDLEQALYASK	319-349	46	1109.96	2DLCAF100205-L-024:7192
XP_748145	AFUA_5G01970	4443	20101028/F124334.dat	LTGMAMR	228-234	43	390.139	2DLCAF100205-L-025:4819
				VGINGFGR	6-13	67	410.55	2DLCAF100205-L-018:3245
				VIPSLNGK	220-227	34	826.738	2DLCAF100826-L-005:9523
				AASEEGELK	264-272	39	467.373	1DLCAF100114-L-004:4681
				YDTTHGQFK	49-57	30	548.862	2DLCAF100205-L-024:3551
				VVDLIAYIAK	325-334	69	553.028	2DLCAF101007-L-001:5372
				AGISLNPNFVK	300-310	56	580.348	2DLCAF100205-L-024:5018
				RVVDLIAYIAK	324-334	53	631.109	2DLCAF100205-L-025:6456
				GASYDEIKQAIK	252-263	81	662.104	2DLCAF100205-L-024:4212
				TAAQNIIPSSTGAAK	201-215	65	715.593	1DLCAF100114-L-004:4758
				VVDLIAYIAKVDSQ	325-338	36	767.618	2DLCAF100205-L-025:7021
				GTIETYDQGLIVNGK	58-72	59	805.02	2DLCAF100205-L-026:6541
				LVAWYDNEWGYSR	311-323	101	829.635	2DLCAF100205-L-025:6232
				FGIVEGLMTTVHSYTATQK	168-186	92	1042.22	2DLCAF100205-L-006:8224
				NILGYTEDDVVSSDLNGDER	273-292	70	1106.3	2DLCAF100205-L-018:4697
				VINDKFGIVEGLMTTVHSYTATQK	163-186	82	884.842	1DLCAF100114-L-006:7969
				FYAEKDPSQIPWSETGAAYIVESTGVFTTK	76-105	97	1108.45	2DLCAF100205-L-026:7668
XP_752725	AFUA_1G13550	4255	20101028/F124334.dat	ETQPTGNVGR	136-145	38	529.796	2DLCAF101007-L-003:2677
				QATEGLSDIPGDAK	146-159	86	701.26	2DLCAF101007-L-001:3215
				MSGEELHKETQPTGNVGR	128-145	84	985.816	2DLCAF100826-L-001:8561
				AESHASHAAGGNTPANSNVSAMK	16-38	64	737.33	2DLCAF100826-L-001:8353
				ANLPLPDQPPVASDWQSADQR	75-95	47	1153.61	2DLCAF101007-L-001:4644
				KAESHASHAAGGNTPANSNVSAMK	15-38	95	1169.14	2DLCAF101007-L-001:2398
				KANLPLPDQPPVASDWQSADQR	74-95	94	1217.34	2DLCAF100826-L-001:9786
				AVNVGSGGVQGSVSGESNTALRDPATAGSSAR	96-127	133	987.469	2DLCAF101007-L-003:8410
XP_750288	AFUA_1G05390	4215	20101028/F124334.dat	LANDAK	141-146	30	631.508	1DLCAF100114-L-004:4771
				SSLDAAR	253-259	47	360.491	2DLCAF100205-L-024:2408
				GAGANILR	273-280	45	386.405	2DLCAF100205-L-018:2760
				TAAAPIER	24-31	41	414.889	2DLCAF100205-L-024:3628
				GNTANVIR	74-81	37	423.424	2DLCAF100205-L-024:3476
				MMMTSGEAVK	241-250	59	542.657	2DLCAF100205-L-025:4859
				TLASDGIAGLYR	166-177	89	618.795	2DLCAF100205-L-024:5054
				TAQAEGVMSLWR	62-73	68	675.033	2DLCAF100205-L-027:7033
				LLVQNQDEMIR	34-44	71	679.527	2DLCAF100205-L-012:6110
				GFGPSVLGIVVYR	178-190	64	682.688	2DLCAF100205-L-006:8112
				KTLASDGIAGLYR	165-177	65	683.163	2DLCAF100205-L-024:4480
				YFPTQALNFAFR	82-93	66	738.062	2DLCAF100205-L-018:5820
				IKLLVQNQDEMIR	32-44	70	801.109	2DLCAF100205-L-024:4751
				YFPTQALNFAFRDTYK	82-97	56	991.561	1DLCAF100114-L-005:8213
				GVAGAGVLSIYDQVQLILFGK	281-301	85	1075.13	2DLCAF100205-L-027:8597
				GVAGAGVLSIYDQVQLILFGKK	281-302	58	759.381	2DLCAF100205-L-025:7916
XP_748943	AFUA_7G05660	4152	20101028/F124334.dat	LSSAEMR	1036-1042	44	397.405	2DLCAF100205-L-024:3461
				ILLNQTSLR	462-470	48	529.547	1DLCAF100114-L-005:6550
				TPSEYIQWR	774-782	29	590.633	2DLCAF100205-L-018:4109
				YRGNLSEFVK	644-653	39	607.075	2DLCAF100205-L-024:4175
				FPEPGFLEGVK	673-683	32	610.246	2DLCAF100205-L-018:4890
				PAVDVSSVPVVSGK	2-15	74	671.119	2DLCAF100205-L-024:4752
				EGPTEVTDAFGNK	1015-1027	44	683.062	2DLCAF101007-L-006:3479
				TFEGGVVIITHSR	964-976	81	708.708	2DLCAF100205-L-026:6477
				EALASGQFRPLVR	883-895	35	482.379	2DLCAF100205-L-024:4503
				DVGIDIPQSDVEAK	536-549	66	743.579	2DLCAF100205-L-018:4016
				ETAQAVAVLEDLIK	16-29	96	750.806	2DLCAF100826-L-005:12511
				LVEDPQIVAPFLPK	293-306	76	784.058	2DLCAF100205-L-024:6155
				AVVPVILNSLQNAQK	145-159	86	797.861	2DLCAF101007-L-006:4883
				EQFENPITSLSGGWK	558-572	72	847.569	2DLCAF100205-L-004:5944
				WTPMMSNDNAWIPR	852-865	33	859.792	2DLCAF100205-L-018:5121
				LRDVGIDIPQSDVEAK	534-549	30	585.986	2DLCAF100205-L-024:4725
				FLDNVIQHVVHYER	625-638	65	590.589	2DLCAF100205-L-004:5549
				VPDLIPAVSEAMWDTK	185-200	69	886.633	2DLCAF100205-L-018:5823
				MTPSGHNWVQGQGSGPR	994-1010	129	898.575	2DLCAF100205-L-024:3903
				AAQSAALAIVQAINANAVK	126-144	100	912.737	2DLCAF100826-L-005:11683
				IPEISTAGDVETVAAILK	345-362	58	914.275	2DLCAF100826-L-002:11032
				LEDKEGPTEVTDAFGNK	1011-1027	93	925.28	2DLCAF100205-L-024:4452
				EFTENLTEEVWAVMDGK	977-993	76	999.178	2DLCAF100205-L-004:7079
				MVAEVDQKEALASGQFRPLVR	875-895	38	781.977	2DLCAF100205-L-024:4914
				AVFENPDILLLDEPTNHLDVK	580-600	62	1196.74	2DLCAF100205-L-024:6233
				IPEISTAGDVETVAAILKDILSPK	345-368	41	827.899	2DLCAF100205-L-024:8618
				STLVNVLTGELIPTSGEVYQHENIR	731-755	71	924.257	2DLCAF100205-L-026:7632
				PAVDVSSVPVVSGKETAQAVAVLEDLIK	2-29	61	941.071	2DLCAF100205-L-024:7664
				AIASHQTIAPGVEPHLVSLLGPVLAASGDK	90-119	74	983.951	2DLCAF100205-L-024:6434
				VSNMSFQYPGTPKPQLTDITFQVSLGSR	692-719	40	1033.61	2DLCAF100205-L-025:6732
XP_753716	AFUA_5G09230	3820	20101028/F124334.dat	VSTEVDAR	94-101	32	438.869	2DLCAF101007-L-006:2503
				ILEIIPGK	86-93	58	441.809	2DLCAF101007-L-006:3866
				FAADAVTLK	307-315	46	468.579	2DLCAF100205-L-018:3471
				TIVMGASFR	221-229	52	491.269	2DLCAF100205-L-024:4481
				IASTWEGIK	134-142	42	503.001	2DLCAF100205-L-024:4301
				LYEQQGISK	119-127	39	533.627	2DLCAF100826-L-001:8455
				SYINDEAAFR	278-287	58	593.604	2DLCAF100205-L-024:4390
				DFSPEEDPGVK	195-205	33	610.295	2DLCAF100205-L-025:4956
				FSFDTQASVDK	102-112	82	622.934	2DLCAF100205-L-027:6302
				SVQSIFNYYK	206-215	50	625.089	2DLCAF100205-L-024:5223
				KLDAASAASLDIPK	263-276	92	700.644	2DLCAF101007-L-006:3549
				FDFNEEAMAVEK	288-299	78	715.392	2DLCAF100205-L-019:5264
				KPEYASLIDAAVQK	46-59	108	766.767	2DLCAF100205-L-004:4964
				ILEIIPGKVSTEVDAR	86-101	57	580.792	2DLCAF100205-L-025:5944
				YKPQDATTNPSLILAASK	28-45	80	959.966	2DLCAF101007-L-006:3749
				TLDEQVDATLDNLLVEFGK	66-84	55	1060.54	2DLCAF100205-L-024:7977
				TLDEQVDATLDNLLVEFGKK	66-85	120	1124.73	2DLCAF100826-L-002:12011
XP_747920	AFUA_5G04230	3428	20101028/F124334.dat	LPTIAAK	218-224	34	357.418	2DLCAF100826-L-005:9441
				DLSAEWAAR	145-153	32	510.359	2DLCAF100205-L-025:5352
				ALGAPIERPK	450-459	39	526.646	2DLCAF100826-L-005:9391
				KLPDDPMFK	376-384	59	545.837	2DLCAF101007-L-006:3306
				IAPGVLTEHGK	392-402	56	561.638	2DLCAF100826-L-006:9590
				ALGVLPQLIIDR	438-449	69	654.509	2DLCAF100826-L-001:10552
				ETFADKLPGEIEK	44-56	65	739.304	2DLCAF100826-L-001:9475
				VIGEVTLDQAYGGAR	68-82	132	774.665	2DLCAF100205-L-027:6514
				DYWNYTYEDSMDLIAK	202-217	38	1014.42	2DLCAF101007-L-006:8341
				DKDYSFNLANQLGYGDNNDFVELMR	241-265	85	980.424	2DLCAF100205-L-006:8484
				APGGEEPLPEGLFWLLLTGEIPTEQQVR	117-144	29	1026.62	2DLCAF100205-L-006:10044
				SIGNDLSDQAIKDYLWSTLNAGQVVPGYGHAVLR	327-360	77	1220.12	2DLCAF100205-L-004:6809
				NPYPNVDAHSGVLLQYYGLTEANYYTVLFGVSR	405-437	91	1241.35	2DLCAF100205-L-005:8278
XP_748095	AFUA_5G02470	3292	20101028/F124334.dat	SFAYFSR	261-267	31	439.502	2DLCAF100205-L-024:4422
				IGYVGEFGK	111-119	39	485.486	2DLCAF100205-L-004:4294
				DSGITEDFR	96-104	47	520.247	2DLCAF100205-L-004:4034
				GFFKEEGLK	28-36	46	528.01	2DLCAF100205-L-004:4132
				ATDYVLAEPAK	227-237	74	589.491	2DLCAF100205-L-004:3989
				YYGMTADDYTAVR	128-140	77	763.457	2DLCAF100205-L-026:6332
				LGILDANFEPNYTNK	286-300	77	855.12	2DLCAF100205-L-006:7500
				VAILEPNDPSDVTEIIGSGK	37-56	90	1027.74	2DLCAF100205-L-004:5627
				AYEEYIDVKPIMGTPVNR	238-255	93	1048.12	2DLCAF100205-L-006:7218
				YLSWDLDADSTDPLGDQKR	301-319	59	732.799	2DLCAF100205-L-005:6835
				AYEEYIDVKPIMGTPVNRK	238-256	65	741.892	2DLCAF100205-L-006:7022
				NFPVTSIGSLLDEPFTGVVYLK	74-95	96	1198.75	2DLCAF100205-L-005:8630
				VAILEPNDPSDVTEIIGSGKVDMGFK	37-62	43	911.236	2DLCAF100205-L-026:7404
				GDIDAGIGLENVQMVELAEWLASQNRPR	152-179	49	1027.97	2DLCAF100205-L-006:9078
				NFPVTSIGSLLDEPFTGVVYLKDSGITEDFR	74-104	90	1139.96	2DLCAF100205-L-026:8334
XP_755439	AFUA_2G11060	3120	20101028/F124334.dat	QVNDLINK	146-153	50	472.579	2DLCAF100826-L-005:9349
				AGFEFATELVK	75-85	82	606.194	2DLCAF100205-L-005:6965
				MLEKEPGPEEK	86-96	55	643.797	2DLCAF100826-L-002:8683
				FTPALQSAAASIDK	34-47	100	711.033	2DLCAF101007-L-001:3959
				GEKPAEPSFYQMEAK	108-122	58	856.478	2DLCAF101007-L-001:3339
				AALQAALDAVLAGGDDATAAGNDAVLK	48-74	136	1241.83	2DLCAF100826-L-005:12407
				FTPALQSAAASIDKAALQAALDAVLAGGDDATAAGNDAVLK	34-74	51	1295.21	2DLCAF100205-L-004:7717
XP_750312	AFUA_1G05630	2963	20101028/F124334.dat	ELTSLIQK	71-78	43	931.485	2DLCAF100826-L-002:9620
				IRELTSLIQK	69-78	32	601.329	2DLCAF100826-L-001:9515
				VTPTVTDIIIR	44-54	73	614.287	2DLCAF101007-L-006:4277
				TLPDSVTIIEPK	206-217	53	657.568	2DLCAF100205-L-012:6605
				ALAAQQLAEQQR	234-245	80	663.722	1DLCAF100114-L-005:5952
				FPENSVSLYAAK	82-93	32	663.792	2DLCAF100826-L-001:9490
				ATHTQEVLGEQGR	55-67	73	713.37	2DLCAF100205-L-018:2454
				ELAEEGYSGVEVR	31-43	93	719.398	1DLCAF100114-L-006:6379
				FTDGFMIHSGQPAK	155-168	71	768.241	2DLCAF101007-L-006:3385
				ATHTQEVLGEQGRR	55-68	37	528.301	2DLCAF100205-L-024:3596
				FKFPENSVSLYAAK	80-93	63	801.031	2DLCAF100205-L-024:5038
				EEQPVLQPMSQDYGAK	218-233	31	910.536	2DLCAF101007-L-006:3612
				FVADGVFYAELNEFFQR	14-30	89	1026.51	2DLCAF101007-L-006:8321
				LAEQQAAEGQEGAGAEAYAQE	246-266	87	707.872	1DLCAF100114-L-004:3546
				TLPDSVTIIEPKEEQPVLQPMSQDYGAK	206-233	50	1038.64	2DLCAF100205-L-024:5733
XP_747849	AFUA_6G02280	2938	20101028/F124334.dat	YALVIDHGK	135-143	55	508.661	2DLCAF100826-L-005:9586
				ITYAALEPAK	144-153	62	539.143	2DLCAF100826-L-001:9258
				SIGWADEEGR	122-131	43	560.212	2DLCAF100205-L-004:3940
				NHLEFSSAETVLK	154-166	73	1474.33	2DLCAF101007-L-006:3644
				HVPEYIEKLPEIR	65-77	80	812.245	2DLCAF100205-L-004:4862
				ANQVTGDDILFLSDPDAR	101-118	114	973.618	2DLCAF100205-L-025:6390
				GVDVVAVLAYNDAYVMSAWGK	80-100	69	743.635	2DLCAF100205-L-020:7313
				AKGVDVVAVLAYNDAYVMSAWGK	78-100	65	1214.71	2DLCAF100205-L-006:8990
				ITYAALEPAKNHLEFSSAETVLK	144-166	59	845.162	2DLCAF100205-L-019:5526
XP_749087	AFUA_7G04210	2808	20101028/F124334.dat	KVQALEASR	115-123	46	501.652	2DLCAF100826-L-001:7531
				EQEITSLNHR	33-42	44	614.206	2DLCAF100826-L-001:8565
				VQLLEEEAEEADR	81-93	113	765.641	2DLCAF100205-L-018:3818
				LEADEAQNKVEELK	6-19	96	808.628	2DLCAF101007-L-001:3111
				NQLLEGEVEKLEAALK	43-58	95	892.325	2DLCAF100205-L-006:8337
				VQLLEEEAEEADRNLR	81-96	55	957.746	2DLCAF100826-L-006:10978
				ESANQSAQHDTQNEALQR	62-79	99	1014.24	2DLCAF100826-L-001:8250
				TLEQENLAKEQEITSLNHR	24-42	44	751.977	2DLCAF100205-L-004:4282
XP_753681	AFUA_5G09580	2712	20101028/F124334.dat	FPVPDDITVK	41-50	61	565.91	2DLCAF100826-L-002:10086
				ATYAGDVTDIDEGILAGTLK	68-87	122	1012.33	2DLCAF100826-L-002:10801
				LDLQIPIIGIPIQDLVNQK	108-126	121	1065.9	2DLCAF100826-L-002:12142
XP_749744	AFUA_2G06150	2669	20101028/F124334.dat	NIPLVK	78-83	34	683.493	2DLCAF100826-L-006:10054
				QPSIVLYK	200-207	31	947.564	2DLCAF100826-L-002:9652
				DSFKDFMK	36-43	50	509.651	2DLCAF100826-L-002:9698
				FIQDVLDGK	338-346	40	1034.47	2DLCAF100826-L-005:10161
				YEEAATELK	67-75	42	527.651	2DLCAF100826-L-001:8604
				GAINIATIDAK	282-292	62	543.847	2DLCAF100826-L-002:9781
				DSPVEYSGSR	448-457	80	549.077	2DLCAF100826-L-001:8393
				TVEDLANFIK	458-467	66	575.409	2DLCAF100826-L-001:10085
				YEEAATELKGK	67-77	64	619.916	2DLCAF100826-L-001:8431
				QADSIVSYMIK	121-131	55	627.744	2DLCAF101007-L-001:4546
				IVVIGYFASDDK	154-165	58	663.74	2DLCAF100826-L-002:10432
				DQYAEDFKPVAEK	267-279	84	770.593	2DLCAF100826-L-002:9393
				DNYLFAATSDSAIAK	180-194	87	794.236	2DLCAF100826-L-001:9862
				IFRGPDSSKPYQGAR	106-120	43	560.695	2DLCAF101007-L-001:2667
				FIQDVLDGKVEPSIK	338-352	91	844.77	2DLCAF100826-L-002:10232
				YEELAALYAGDFKDK	402-416	85	866.889	2DLCAF100826-L-002:10276
				AVYDGAIEQEAILSWVK	214-230	73	946.742	2DLCAF100826-L-002:11092
				EERDQYAEDFKPVAEK	264-279	38	651.827	2DLCAF101007-L-001:3017
				IDATANDVPDSITGFPTIK	422-440	80	988.612	2DLCAF101007-L-006:4813
				QSLPAVSTVTEENLEEIK	132-149	58	994.569	2DLCAF101007-L-001:4685
				QSLPAVSTVTEENLEEIKTMDK	132-153	39	821.723	2DLCAF100826-L-001:10163
				MFGAHAGNLNLDPQTFPAFAIQDPEK	293-318	32	949.3	2DLCAF100826-L-001:10470
				TASTPLVGEIGPETYSSYITAGIPLAYIFAETKEER	231-266	61	1292.34	2DLCAF100205-L-006:9453
XP_751821	AFUA_4G10050	2663	20101028/F124334.dat	ELGTVMR	32-38	32	411.558	2DLCAF101007-L-003:2965
				EAFSLFDK	15-22	41	478.823	2DLCAF100826-L-005:10505
				HVMTSIGEK	108-116	56	1001.36	2DLCAF100826-L-002:8646
				DTDSEEEIR	79-87	65	1093.39	2DLCAF100826-L-005:7944
				DNNGFISAAELR	96-107	85	654.169	2DLCAF100826-L-005:10246
				LTDDEVDEMIR	117-127	79	668.582	2DLCAF100205-L-004:4752
				MKDTDSEEEIR	77-87	72	676.735	2DLCAF100826-L-005:8723
				DTDSEEEIREAFK	79-91	79	784.992	2DLCAF101007-L-006:3657
				IDYNEFVQLMMQK	137-149	76	830.146	2DLCAF100826-L-005:12152
				VFDRDNNGFISAAELR	92-107	63	912.838	2DLCAF100826-L-001:9772
				EAFSLFDKDGDGQITTK	15-31	88	936.708	2DLCAF100826-L-002:10118
XP_750725	AFUA_6G08360	2582	20101028/F124334.dat	LVSMNTVDK	250-258	34	504.009	2DLCAF100205-L-005:5261
				HASLFTSTLMSK	158-169	66	661.879	2DLCAF100205-L-024:4624
				GLDMNSAEDAIVK	264-276	87	681.615	2DLCAF100205-L-026:6524
				AAEEALKVFDQR	315-326	60	460.037	2DLCAF100205-L-004:4548
				MGPTFGAMVLSGVK	301-314	83	698.076	2DLCAF100205-L-006:7671
				GLIIGGMELSEIDGFNR	284-300	122	911.066	2DLCAF100205-L-019:6194
				LFNATAVEDLVTRPSASGDAK	178-198	78	721.65	2DLCAF100205-L-019:5686
				RPAEVFLNEIGVPFEEDPANPNFVVVK	131-157	61	1009.86	2DLCAF100205-L-005:7738
XP_753236	AFUA_5G14210	2543	20101028/F124334.dat	EANKQVAK	25-32	33	444.499	2DLCAF101007-L-003:2704
				AEAHKQQI	62-69	37	924.347	2DLCAF101007-L-003:3073
				DSDAPIGTR	33-41	67	931.387	2DLCAF100826-L-003:9656
				ASAAKDALTDK	42-52	57	545.523	2DLCAF101007-L-003:4113
				DALTDKAHESK	47-57	49	607.951	2DLCAF101007-L-001:2162
				QGVNYVSESVQQAVHGTSK	6-24	89	1009.76	2DLCAF100826-L-002:9859
XP_748041	AFUA_5G03020	2409	20101028/F124334.dat	ALGAGADLVK	175-184	35	458.056	2DLCAF100205-L-004:3959
				TFENAAITK	157-165	49	498.055	2DLCAF100205-L-025:4854
				LNPYAAAFSK	336-345	47	541.211	2DLCAF101007-L-006:3552
				LINSSEIQSVLR	297-308	93	679.715	2DLCAF100205-L-005:6649
				GPLVVYNPEVDGK	208-220	53	693.911	2DLCAF100205-L-012:6285
				AGEQTSAESWGTGR	57-70	85	718.942	1DLCAF100114-L-004:4723
				IANVPEVPLVVESK	143-156	66	747.469	2DLCAF100205-L-024:5462
				RGPLVVYNPEVDGK	207-220	49	771.987	2DLCAF101007-L-001:3428
				DYVLPQNLVANADLAR	281-296	102	886.633	2DLCAF100205-L-024:6026
				FATASALAASSVPSLLFAR	121-139	53	940.659	2DLCAF100205-L-024:6680
				NIPGVETSSVFSLNLLQLAPGGHLGR	228-253	49	1339.24	2DLCAF100205-L-024:7104
				FIVWTSAAFEALDQVYGSTTTPAALKK	254-280	62	972.463	2DLCAF100205-L-027:8063
XP_751079	AFUA_6G12000	2343	20101028/F124334.dat	EVEFKE	89-94	34	780.447	2DLCAF100826-L-002:8932
				KSSDSTLELK	47-56	36	554.646	2DLCAF100826-L-002:8826
				TIEPDGMEMVTGEVDR	27-42	108	890.113	2DLCAF100826-L-002:10170
				AYFDHDPITLQEGSHIGAVVGDK	4-26	101	823.469	2DLCAF100826-L-001:9898
				FMPGEQVILQQLDPVSYAAIGMK	63-85	95	1276.26	2DLCAF100826-L-002:11270
XP_748936	AFUA_7G05740	2247	20101028/F124334.dat	ILEVGK	304-309	40	658.451	2DLCAF100826-L-005:9175
				LIQAALTDLK	317-326	66	543.587	2DLCAF101007-L-006:3926
				IQFGGDEVVK	229-238	37	546.688	2DLCAF100826-L-001:9287
				DQGVDFFASR	284-293	47	571.642	2DLCAF100826-L-006:10834
				VSELALYDIR	49-58	91	589.772	2DLCAF100205-L-024:5214
				LIQAALTDLKK	317-327	63	405.51	2DLCAF100205-L-004:4453
				LFGVTTLDVVR	166-176	67	610.58	2DLCAF100205-L-024:5921
				GSEIVLIPAGVPR	92-104	72	654.758	2DLCAF100826-L-005:10590
				DDLFNTNASIVR	111-122	61	683.111	2DLCAF101007-L-006:4255
				DGAGSATLSMAMAGAR	241-256	86	734.036	2DLCAF100205-L-025:5585
				ILEVGKVNAYEEK	304-316	43	746.651	2DLCAF100826-L-001:9211
				GVIEPTFVESPLYK	270-283	45	790.297	2DLCAF100826-L-001:10165
				VAVLGAAGGIGQPLSLLLK	26-44	107	889.319	2DLCAF100826-L-002:11587
				GVIEPTFVESPLYKDQGVDFFASR	270-293	58	901.487	2DLCAF100205-L-006:8198
				GGPGVAADLSHINTNSTVTGYDPTPSGLR	59-87	61	1427.73	2DLCAF101007-L-006:4302
				EAVPVVGGHSGVTIVPLLSQSNHPDIEGETR	192-222	73	1065.83	2DLCAF101007-L-001:4882
XP_754177	AFUA_3G14490	2226	20101028/F124334.dat	DVDVILVAPK	300-309	54	1068.55	2DLCAF100826-L-005:10329
				DQGLNVIVGVR	210-220	84	585.536	2DLCAF100826-L-002:10070
				NLFDLTEAVQK	239-249	80	639.34	2DLCAF100205-L-024:5841
				GINSSIAVYQDVTGK	324-338	113	776.276	2DLCAF100205-L-027:6617
				EMQDIRDLEIWR	483-494	36	535.545	2DLCAF100205-L-006:7550
				VDVPKDVDVILVAPK	295-309	80	804.42	2DLCAF100826-L-006:11274
				TIAFADSKETVYER	162-175	42	544.052	2DLCAF100205-L-026:6200
				FKDTLKPIFNELYDSVR	443-459	52	695.996	2DLCAF100205-L-024:6065
				NDTLALIGYGSQGHGQGLNLR	189-209	116	1092.65	2DLCAF101007-L-006:4375
				EAIQDGWIPGKNLFDLTEAVQK	228-249	56	824.692	2DLCAF100205-L-024:6633
				GTIVMNLLSDAAQSETWPTLKPLITK	250-275	98	943.426	2DLCAF100205-L-024:7514
XP_752054	AFUA_4G07710	2161	20101028/F124334.dat	LTPEDVVAR	939-947	38	999.575	2DLCAF100826-L-005:9742
				FGDLSILPTR	1039-1048	91	560.111	2DLCAF101007-L-006:4530
				AIDSYWQQLR	848-857	73	640.609	2DLCAF100205-L-024:5194
				SAFGNGTVFVER	233-244	49	642.572	2DLCAF100205-L-025:5622
				AVPNIPFQMLLR	649-660	40	699.779	2DLCAF100205-L-024:6621
				VVGDLAQFMVSNK	926-938	112	704.141	2DLCAF100205-L-025:6206
				LLAIGPLSEQTGQR	1074-1087	95	741.827	2DLCAF101007-L-006:4193
				RPGLYLEPLDLAK	990-1002	44	743.545	2DLCAF100826-L-002:10464
				AFTDTYGFPIIIK	189-201	72	743.69	2DLCAF100205-L-024:6376
				YNLEYYLALVDK	733-744	66	752.624	2DLCAF100205-L-004:6408
				AYESANDLLGDIVK	906-919	59	754.69	2DLCAF100205-L-005:7066
				LLAYLGDVAVNGSSIK	507-522	102	810.13	2DLCAF100205-L-025:6290
				VFDALNDVDQLEVGIK	692-707	89	888.408	2DLCAF100205-L-024:6364
				GQYTPVAAYLAIDEIVK	95-111	86	926.59	2DLCAF100205-L-025:7033
				YGSATEYDVASYAMYPK	1011-1027	95	958.46	2DLCAF100205-L-006:7143
				ADIGDSSQIGAPMSGVVVEIR	1117-1137	90	1051.32	2DLCAF100826-L-005:10721
				YFLAKPEIGEEFHVELEQGK	1049-1068	51	788.735	2DLCAF100205-L-006:7435
				AGELDFPGSVLEFLEGLMGQPFGGFPEPLR	948-977	36	1069.89	2DLCAF100205-L-024:8963
XP_755766	AFUA_2G14330	2150	20101028/F124334.dat	YGDSGVSSTK	112-121	75	500.913	2DLCAF101007-L-003:2709
				YGDSGVSSTKR	112-122	73	578.957	2DLCAF101007-L-003:2872
				EAIDKSNILR	73-82	59	580.003	2DLCAF100826-L-003:12370
				YNEGPDEDDLPDVVR	97-111	117	866.977	2DLCAF101007-L-003:4665
				HAKPQTANKYNEGPDEDDLPDVVR	88-111	29	903.624	2DLCAF101007-L-003:7123
				EAEDMYEAENDASPVSADVIDNSYVGETR	8-36	74	1065.16	2DLCAF101007-L-003:5091
				AEREAEDMYEAENDASPVSADVIDNSYVGETR	5-36	87	1178.62	2DLCAF101007-L-003:8598
XP_752720	AFUA_1G13500	2121	20101028/F124334.dat	FMNFNPK	47-53	33	449.237	2DLCAF100205-L-024:4362
				LLAVDATFK	16-24	44	489.359	2DLCAF100205-L-026:6594
				LTTTIGFGSK	247-256	54	513.001	2DLCAF100205-L-004:4303
				ALATIDFYK	660-668	52	521.606	2DLCAF100205-L-024:5063
				LQGTGGVHGNPLK	257-269	62	639.085	2DLCAF100205-L-018:2710
				KFEFTPEGISK	648-658	56	642.009	2DLCAF101007-L-006:3545
				SLPTYKPTDAAVASR	345-359	56	789.527	2DLCAF101007-L-001:3112
				GYTDLDQLAINTIR	2-15	68	797.192	2DLCAF100205-L-024:5954
				YATEYKAEHADLVR	319-332	32	556.259	2DLCAF100205-L-004:3629
				QNLPQLENSTIEAALK	528-543	50	884.912	2DLCAF100826-L-001:10127
				DGDNDLEGIEAAIHEAK	220-236	63	899.146	2DLCAF100205-L-024:5586
				HAAEGAAKEQAWNQLLEK	301-318	59	665.77	2DLCAF100205-L-024:4371
				LGNLIAIYDDNHISIDGDTK	178-197	45	730.143	2DLCAF100205-L-019:5712
				VLPDGIPVLSVEALSTMGWER	605-625	114	1135.61	2DLCAF100205-L-025:7519
				IHAVVPELMSGSADLTGSNNTR	369-390	82	1135.61	2DLCAF100205-L-024:5308
				WKNAVDFQPPEYGIGEWSGR	391-410	32	779.668	1DLCAF100114-L-005:7580
XP_752429	AFUA_1G10630	2107	20101028/F124334.dat	SLVHAGLAR	296-304	30	923.509	2DLCAF100826-L-002:9003
				VIPAELLDDR	222-231	52	570.765	2DLCAF101007-L-001:4182
				SSDELVEIIR	333-342	44	580.89	2DLCAF101007-L-001:4385
				NFDLRPGVIVK	344-354	45	629.739	2DLCAF100826-L-006:10794
				SSDELVEIIRK	333-343	69	644.851	2DLCAF100826-L-002:9883
				FVIGGPQGDAGLTGR	242-256	99	723.062	2DLCAF101007-L-006:3857
				TGMIMVFGEITTNAK	54-68	94	807.447	2DLCAF100205-L-005:7324
				ELDLAKPIYFQTAK	355-368	65	819.285	2DLCAF100826-L-002:10262
				IIVDTYGGWGAHGGGAFSGK	258-277	49	650.889	2DLCAF100205-L-006:7047
				KIIVDTYGGWGAHGGGAFSGK	257-277	49	693.48	2DLCAF100205-L-024:4696
				VDTVVVSAQHSDDVSTEELR	192-211	62	729.418	2DLCAF100205-L-019:4791
				VIPAELLDDRTIYHIQPSGR	222-241	29	765.207	2DLCAF100205-L-024:5434
				LGAGDQGIMFGYATDETPELLPLTLLLSHK	122-151	85	1067.93	2DLCAF100205-L-006:9666
XP_755154	AFUA_2G08190	2089	20101028/F124334.dat	LALEETK	60-66	36	803.367	2DLCAF101007-L-003:3397
				LALEETKK	60-67	48	466.765	2DLCAF100826-L-001:8407
				ELQQQTER	27-34	34	516.529	2DLCAF101007-L-003:2628
				LESLLAEEGK	83-92	67	544.958	2DLCAF100826-L-001:9310
				LESLLAEEGKK	83-93	69	608.929	2DLCAF100826-L-002:9330
				LVKEEASYHR	17-26	59	616.364	2DLCAF101007-L-001:2294
				SQLEIATSSVER	5-16	89	660.415	2DLCAF100826-L-002:9510
				GPESNVEQITAGK	94-106	81	665.702	2DLCAF100826-L-001:8943
				KGPESNVEQITAGK	93-106	87	729.701	2DLCAF100826-L-002:9127
				LESQEPGEDENREYMLK	38-54	51	1034.1	2DLCAF101007-L-006:3151
XP_747922	AFUA_5G04210	2078	20101028/F124334.dat	SFLSGK	433-438	30	638.44	2DLCAF100826-L-005:9344
				NVVDVLK	356-362	38	786.344	2DLCAF100826-L-005:9832
				YLSADAIAEFAK	197-208	88	650.268	2DLCAF100826-L-005:10638
				TAAGEIAGDEIKK	364-376	74	652.175	2DLCAF100826-L-001:8673
				EVAGPTGTLALVAK	50-63	76	664.095	2DLCAF101007-L-006:3996
				EVELLGGEVSSTHSR	97-111	107	800.733	2DLCAF100826-L-002:9590
				GLGENITPSASGPFEK	181-196	65	802.893	2DLCAF101007-L-006:3849
				SNIAIVGSGSSTAEVSR	214-230	89	818.155	2DLCAF101007-L-001:8421
				FAGHELNELVLNLIK	141-155	72	855.693	2DLCAF100205-L-024:6692
				DLPYFAELLAEVAFQTK	124-140	33	978.644	2DLCAF101007-L-006:8142
				YQPFPGFSDALEFFAFK	68-84	60	1006.37	2DLCAF100205-L-024:8321
				WVGEFFTEVPSAGGSSQFK	231-249	73	1030.62	2DLCAF100205-L-024:6154
				SGNAVVIAFPGSSTFGTSGYKPEASVLAALLGGESSIK	269-306	63	1224.19	2DLCAF100205-L-024:7484
XP_752790	AFUA_1G14200	2074	20101028/F124334.dat	ENLTDYIK	207-214	33	995.45	2DLCAF100826-L-005:10083
				RLSPEDVER	422-430	29	550.861	2DLCAF100205-L-018:2669
				TPEFIGSEIR	265-274	55	574.996	2DLCAF100205-L-024:4653
				AMGNSPYLGSR	315-325	34	577.223	2DLCAF100205-L-025:4944
				RTPEFIGSEIR	264-274	40	653.112	2DLCAF101007-L-006:3312
				AVDILADILQNSK	136-148	82	700.162	2DLCAF100205-L-005:7731
				MVLVGAGGIPHEQLVK	222-237	85	824.728	2DLCAF101007-L-006:4009
				ASILLSLDGTTAVAEDIGR	396-414	54	952.08	2DLCAF100205-L-025:8414
				AVDILADILQNSKLEPAAIER	136-156	106	1140.19	2DLCAF100205-L-024:6987
				IWDQDIAISAVGSIEGILDYQR	448-469	54	1231.71	2DLCAF100205-L-004:7558
				TQHQLELEIENMGAHLNAYTSR	98-119	67	852.79	2DLCAF100205-L-006:7572
				LAEQHFGSLPSKPPTSAALALTAEQK	238-263	62	898.269	2DLCAF100205-L-006:7093
				EQEEVDKQLEEVVFDHLHATAFQNQPLGR	164-192	67	1136.48	2DLCAF100205-L-006:8164
XP_748349	AFUA_3G00270	2048	20101028/F124334.dat	ALFDESVAK	217-225	48	490.373	2DLCAF100205-L-012:6000
				NLVGTSGFTSAR	49-60	63	605.462	2DLCAF100205-L-005:5695
				AAIAQYGDDLAK	107-118	46	618.57	2DLCAF100205-L-018:3416
				TENLAVANLANAK	248-260	89	664.596	2DLCAF100205-L-004:4442
				SQADFQAEFSTAK	36-48	80	715.531	2DLCAF100205-L-026:6313
				LVVGISVGSEDLYR	119-132	68	754.596	2DLCAF100205-L-020:6082
				GKEVWITETGWPVSGK	232-247	68	592.401	2DLCAF100205-L-006:7246
				ANAGIGTNPDEIVSYINEVR	140-159	82	1066.25	2DLCAF100205-L-005:7342
XP_746786	AFUA_7G01460	2041	20101028/F124334.dat	GTGLVASPAVK	181-191	37	500.37	2DLCAF100205-L-026:5920
				SPLEEFSDVLR	244-254	93	646.124	2DLCAF100205-L-012:7343
				EYQIVDFFLPK	71-81	41	700.154	2DLCAF101007-L-006:6265
				LIRSPLEEFSDVLR	241-254	48	558.938	1DLCAF100114-L-005:8511
				GYWGTNLGEPHSLPVK	148-163	63	878.059	2DLCAF100205-L-024:4964
				ITSMEQIYLHSLPVK	56-70	92	880.195	2DLCAF100205-L-024:5388
				LLQLAGVQDAYTSSSGSTK	193-211	116	963.48	2DLCAF101007-L-006:4099
XP_747926	AFUA_5G04170	2016	20101028/F124334.dat	LVDITK	518-523	31	688.522	2DLCAF100826-L-002:8998
				SSIIKELK	616-623	39	459.403	1DLCAF100114-L-004:4152
				IEEEELNK	262-269	37	1003.47	2DLCAF100826-L-002:8756
				LGIHEDAQNR	424-433	37	385.156	2DLCAF101007-L-006:2750
				ADLINNLGTIAR	87-98	56	635.785	2DLCAF101007-L-006:4367
				ELISNASDALDK	33-44	56	638.432	2DLCAF100205-L-018:3599
				ESKIEEEELNK	259-269	44	674.516	2DLCAF100205-L-018:2544
				SGDEATSLADYVTR	447-460	90	742.992	2DLCAF100205-L-005:6214
				GVVDSEDLPLNLSR	364-377	73	757.422	2DLCAF100205-L-024:5540
				SLSNDWEDHLAVK	292-304	73	757.563	2DLCAF101007-L-006:3798
				ELISNASDALDKIR	33-46	79	772.94	2DLCAF101007-L-006:4076
				DFELEETEEEKAER	524-537	42	585.712	2DLCAF100205-L-019:4676
				NPADITQEEYASFYK	277-291	91	888.645	2DLCAF101007-L-006:4189
				HSEFISYPIYLHVLK	197-211	56	923.701	2DLCAF100205-L-006:7528
				IILHLKDEQTDYLNESR	173-189	67	696.78	2DLCAF100205-L-004:4600
XP_755312	AFUA_2G09790	2003	20101028/F124334.dat	AVYHVALR	102-109	36	465.225	2DLCAF100826-L-002:9152
				TEGAPDNLVPHK	452-463	36	639.593	2DLCAF100826-L-005:9455
				ELQEHHNSLGR	15-25	29	440.891	2DLCAF101007-L-006:2519
				PGFSQATELGAWK	2-14	72	696.196	2DLCAF100205-L-025:5900
				NFLTEETLALLVK	63-75	84	746.232	2DLCAF100205-L-006:8904
				TFTTAETTTNANSAK	217-231	95	779.499	2DLCAF100205-L-004:3296
				HSDPETTLFLIASK	203-216	53	780.226	2DLCAF100826-L-006:11417
				SVVEDVNSVLEHMK	122-135	96	793.695	2DLCAF100826-L-002:10821
				HFVALSTNEEEVTK	247-260	61	802.461	2DLCAF101007-L-001:3227
				TFLGNRPTTSILAQK	464-478	50	823.874	2DLCAF100205-L-004:4668
				FPAYLQQLSMESNGK	353-367	60	857.172	2DLCAF101007-L-006:4661
				MLASNFLAQSEALMVGK	429-445	86	906.076	2DLCAF101007-L-006:6131
				TFANPVDNTEILFDFSK	46-62	96	979.767	2DLCAF100826-L-002:11182
				TPEQVKTEGAPDNLVPHK	446-463	36	653.972	2DLCAF100205-L-004:3836
				LIPSDFIMAAESHNPVEGGK	406-425	69	1057.2	2DLCAF100826-L-002:10746
				SVVEDVNSVLEHMKEFTEQVR	122-142	73	826.154	2DLCAF100205-L-006:9115
				PGFSQATELGAWKELQEHHNSLGR	2-25	39	898.104	2DLCAF100205-L-024:5081
				TFANPVDNTEILFDFSKNFLTEETLALLVK	46-75	41	1144.13	2DLCAF100205-L-024:8723
XP_755066	AFUA_3G05350	1989	20101028/F124334.dat	TAAAATGDKK	32-41	35	467.415	1DLCAF100114-L-004:4995
				LILPGELAK	114-122	73	477.64	2DLCAF100826-L-002:10075
				ETYSSYIYK	49-57	32	577.925	2DLCAF100205-L-005:5603
				KETYSSYIYK	48-57	41	641.385	2DLCAF101007-L-001:2920
				AMSILNSFVNDIFER	72-86	103	886.986	2DLCAF100205-L-012:8304
XP_752748	AFUA_1G13780	1972	20101028/F124334.dat	TLYGFGG	97-103	31	714.164	2DLCAF100826-L-003:14686
				TFLEGVIR	61-68	60	467.992	2DLCAF101007-L-006:4146
				DAVTYTEHAK	69-78	63	567.941	2DLCAF100826-L-001:8242
				ISAMIYEETR	47-56	87	606.723	2DLCAF100205-L-019:4803
				TVTSLDVVYALK	81-92	74	655.053	2DLCAF100205-L-019:5630
				DNIQGITKPAIR	25-36	60	663.647	2DLCAF100826-L-006:10062
				TVTSLDVVYALKR	81-93	76	733.222	2DLCAF100826-L-002:10212
XP_747621	AFUA_6G04570	1951	20101028/F124334.dat	ALAVLEK	210-216	32	743.5	2DLCAF100826-L-005:9644
				TKQDYAAILR	160-169	42	590.003	2DLCAF101007-L-001:3138
				HLTANTYLVGER	217-228	42	687.519	2DLCAF100205-L-004:4046
				AAAPAAEPEAQPEK	306-319	59	690.514	2DLCAF100205-L-018:2390
				WLSFVNAEVLPK	170-181	74	702.188	2DLCAF100205-L-005:7401
				AVVPSPVFAEEAIK	274-287	31	729.253	2DLCAF100826-L-005:10584
				WYNTIINQAPFK	262-273	49	748.317	2DLCAF100205-L-018:4924
				ITLADYFGASLLTR	229-242	127	771.092	2DLCAF100826-L-002:11407
				LTFMANNLIGGFHAR	379-393	79	831.959	2DLCAF100205-L-024:5722
				AAAPAAEPEAQPEKKPK	306-322	57	867.043	2DLCAF101007-L-001:2304
				LGAWYRPLLGLDPYNK	182-197	46	626.443	2DLCAF100205-L-006:8054
				HPLEALGKPEFVLDEWKR	323-340	37	722.283	2DLCAF100205-L-024:5351
XP_754847	AFUA_3G07640	1815	20101028/F124334.dat	TAALVQGAK	315-323	32	429.982	2DLCAF100205-L-024:3586
				AEVEEDDE	981-988	37	935.128	1DLCAF100114-L-004:741
				AYAIVTATAK	299-308	49	504.691	2DLCAF100205-L-004:3830
				MLTGDALAIAK	601-611	68	552.251	2DLCAF100205-L-018:4091
				GGWNELTTEK	104-113	29	568.13	2DLCAF100205-L-004:4147
				IENMIAHLSK	951-960	45	578.53	2DLCAF100205-L-024:4257
				DGQEQEILAR	189-198	60	579.749	2DLCAF100205-L-012:5460
				TGTLTANQLSIR	429-440	47	638.137	2DLCAF100205-L-018:3640
				YQVVEMLQQR	658-667	55	647.247	2DLCAF100205-L-024:4940
				ADGFAEVFPEHK	646-657	43	674.464	2DLCAF100205-L-004:4639
				NLDPIDKVTILTLR	467-480	78	805.874	2DLCAF100205-L-024:5955
				AVVIRDGQEQEILAR	184-198	64	849.198	2DLCAF100205-L-024:4353
				LIHGGLAGSAQHDLVEK	629-645	68	873.586	2DLCAF100205-L-024:4073
				GHLTAMTGDGVNDAPSLK	668-685	94	892.651	2DLCAF100205-L-024:4340
				HAENEGNLDEYTALNR	20-35	133	923.592	2DLCAF100205-L-024:4244
				GHLTAMTGDGVNDAPSLKK	668-686	33	638.222	1DLCAF100114-L-004:5126
				VGVSLIAVDQSAITGESLAVDK	261-282	29	725.024	2DLCAF100205-L-005:7196
				ELVTGDIIVVEEGTVIPADIR	199-219	67	1120.22	2DLCAF100205-L-025:6846
XP_752575	AFUA_1G12070	1791	20101028/F124334.dat	IGITEYAAK	72-80	62	483.506	2DLCAF101007-L-001:3119
				VVQGNSVLEDNAK	123-135	80	686.808	2DLCAF100826-L-001:8721
				FINQSPEGDAWIAK	136-149	75	789.073	2DLCAF101007-L-003:5424
				YTESHEWIELGEDGK	54-68	65	897.5	2DLCAF101007-L-001:3867
				IEVSDVAELDGLLDEAAYK	150-168	123	1025.63	2DLCAF101007-L-001:5871
				YTESHEWIELGEDGKTAK	54-71	57	698.656	2DLCAF100826-L-001:9441
XP_755719	AFUA_2G13860	1756	20101028/F124334.dat	TLYGFGG	136-142	31	714.164	2DLCAF100826-L-003:14686
				DAVTYTEHAK	108-117	63	567.941	2DLCAF100826-L-001:8242
				ISAMIYEETR	86-95	87	606.723	2DLCAF100205-L-019:4803
				TVTSLDVVYALK	120-131	74	655.053	2DLCAF100205-L-019:5630
				DNIQGITKPAIR	64-75	60	663.647	2DLCAF100826-L-006:10062
				TVTSLDVVYALKR	120-132	76	733.222	2DLCAF100826-L-002:10212
XP_747695	AFUA_6G03820	1708	20101028/F124334.dat	VEELPDEEVPK	6-16	32	642.611	2DLCAF100205-L-018:3423
				DIELVMAQANVSR	169-181	122	731.542	2DLCAF101007-L-005:7240
				SPSSNTWIIFGEAK	90-103	56	769.348	2DLCAF100826-L-001:10293
				KEEEEDDGEEVDETGLEAK	150-168	111	1075.96	2DLCAF101007-L-001:2842
XP_753997	AFUA_5G06360	1695	20101028/F124334.dat	EIIHDPGR	47-54	36	936.423	2DLCAF100826-L-002:8642
				GMVGIVAGGGR	164-174	78	487.659	2DLCAF101007-L-006:3235
				GSIFTAHTR	13-21	42	495.582	2DLCAF100826-L-002:8997
				TSGNYVTVIGHNPEEGK	129-145	91	902.116	2DLCAF101007-L-001:3162
				TSGNYVTVIGHNPEEGKTR	129-147	67	687.466	2DLCAF100205-L-024:4004
				GVAMNPVDHPHGGGNHQHIGK	201-221	52	720.506	2DLCAF101007-L-001:2548
				MVTETFIANEGMYTGQFIYAGK	71-92	46	835.417	2DLCAF101007-L-005:9014
				NAALTVGNILPLASVPEGTVVTNVEEK	93-119	91	1368.38	2DLCAF100826-L-002:11179
XP_752737	AFUA_1G13670	1692	20101028/F124334.dat	EPYGPK	171-176	31	690.39	2DLCAF100826-L-002:5170
				VAQEIINPGPK	67-77	82	583.695	2DLCAF100826-L-001:8883
				KVAQEIINPGPK	66-77	89	647.704	2DLCAF100826-L-002:9084
				EGAEQSAPQAEHSTK	177-191	64	785.452	2DLCAF101007-L-001:2060
				LGHGLDVSYYNFDIEPLTK	90-108	113	1091.57	2DLCAF100826-L-001:10396
				EPYGPKEGAEQSAPQAEHSTK	171-191	63	1121.54	2DLCAF101007-L-001:2501
				EGAEQSAPQAEHSTKQDAQQGSHQGQEVQNSPK	177-209	54	1173.12	2DLCAF101007-L-001:2350
XP_747995	AFUA_5G03490	1689	20101028/F124334.dat	GLIGPIISR	18-26	63	463.338	2DLCAF101007-L-006:3919
				GDFAIDVGR	105-113	58	475.358	2DLCAF101007-L-001:3640
				SATFDWVYEKA	143-153	57	658.975	1DLCAF100114-L-005:7156
				TILGATNPLASAPGTIR	88-104	112	827.531	2DLCAF100826-L-002:10315
XP_752478	AFUA_1G11130	1636	20101028/F124334.dat	AVDQSILASIK	164-174	69	572.961	2DLCAF101007-L-006:4055
				AVDQSILASIKK	164-175	78	636.852	2DLCAF100826-L-002:9794
				VDISNVDQSVLEK	109-121	54	723.484	2DLCAF100205-L-012:6367
				HLDQGVLLVTGPFK	75-88	47	762.357	2DLCAF100205-L-024:5460
				ESLQPGTILILLAGR	50-64	50	791.135	2DLCAF100205-L-006:9049
				RVDISNVDQSVLEK	108-121	84	801.514	2DLCAF101007-L-006:3585
				EAFLGSYLASSFSLR	176-190	123	825.067	2DLCAF100826-L-006:12865
XP_752401	AFUA_1G10350	1621	20101028/F124334.dat	LAITDVDLK	7-15	50	494.572	2DLCAF100205-L-004:4849
				ELPGVAALSSK	407-417	54	1071.49	2DLCAF101007-L-001:3827
				QTLDAAVDAAK	354-364	50	552.261	2DLCAF100826-L-002:9238
				LYKETIAEAK	323-332	41	389.652	2DLCAF100205-L-018:2626
				IQLIDNLLPK	221-230	51	584.072	2DLCAF100826-L-002:10743
				IGNSLFDEAGSK	253-264	68	619.662	2DLCAF100826-L-001:9401
				ASGGQVILLENLR	111-123	79	685.056	2DLCAF100205-L-025:6186
				AHSSMVGVDLPQK	172-184	69	685.08	2DLCAF101007-L-001:3149
				VSDKIQLIDNLLPK	217-230	44	799.062	2DLCAF100826-L-002:10725
				NGAIVIIGGGDTATVAAK	365-382	72	814.982	2DLCAF101007-L-005:8032
				ALESPSRPFLAILGGSK	200-216	62	872.42	2DLCAF100826-L-002:10698
				LSHVSTGGGASLELLEGK	389-406	104	878.375	2DLCAF100826-L-005:10264
				IVLPVDYITADKFSADAK	280-297	54	983.841	2DLCAF100205-L-024:5975
				GLTALGDIYINDAFGTAHR	153-171	107	1003.33	2DLCAF100826-L-002:10830
				LSHVSTGGGASLELLEGKELPGVAALSSK	389-417	40	936.859	2DLCAF100205-L-024:5788
XP_754282	AFUA_3G13400	1616	20101028/F124334.dat	SPASTIQILGAEK	314-326	84	658.116	2DLCAF100205-L-005:6187
				GVAIGPNGASVQPR	417-430	34	661.883	1DLCAF100114-L-005:6058
				LASLLDEIKDEK	73-84	32	687.533	2DLCAF100205-L-005:6559
				GEITFDADGNPSAISK	531-546	109	811.475	2DLCAF100205-L-004:4493
				SYNADADALTGDQPASK	439-455	117	862.467	2DLCAF100205-L-004:3797
				GEITFDADGNPSAISKK	531-547	78	875.18	2DLCAF100205-L-004:4201
				FDSAATALEEVASLVEGK	51-68	56	613.304	2DLCAF100205-L-006:9504
				SYNADADALTGDQPASKK	439-456	33	618.147	2DLCAF100205-L-005:5197
				MNAIAPNLTALVGELVGAR	282-300	118	955.496	2DLCAF100205-L-006:9644
				LPGMSIQLVADSTTTDIFR	102-120	55	1032.63	2DLCAF100205-L-006:8654
				SNWETADLTEILPEELEATVK	218-238	70	1195.24	2DLCAF100205-L-006:8998
				VDALAEWDDDATEEDKAALGTEAR	375-398	78	864.534	2DLCAF100205-L-005:6598
				SMGTEISQEDLENIQALAEQVVGFAEYR	244-271	44	1043.31	2DLCAF100205-L-006:9936
XP_754527	AFUA_3G10920	1593	20101028/F124334.dat	FTGNEAAFR	92-100	65	506.902	2DLCAF100205-L-018:2906
				TYAEYLAEK	202-210	33	544.265	2DLCAF100205-L-019:4617
				APNEGSNLDKK	223-233	29	391.759	2DLCAF100205-L-018:1887
				TPEEEEAYIK	243-252	71	604.943	2DLCAF100205-L-005:5246
				AAQGDLAAKPIR	211-222	74	605.883	2DLCAF100826-L-001:8515
				RTPEEEEAYIK	242-252	47	682.966	2DLCAF100205-L-018:2789
				TPEEEEAYIKGK	243-254	36	465.366	2DLCAF100205-L-018:2748
				KQVNQGWGAQTGDK	150-163	82	759.005	2DLCAF100205-L-018:2409
				DAPKEPATKPNLHENNAR	70-87	57	1001.58	2DLCAF101007-L-001:2469
				AAENLAQNESEPQTPANEEPAEPAEK	174-199	90	1382.74	2DLCAF101007-L-006:3159
XP_746575	AFUA_4G03880	1592	20101028/F124334.dat	SQEQAR	72-77	40	359.509	1DLCAF100114-L-004:4592
				ILQLLR	156-161	31	755.673	2DLCAF101007-L-001:3960
				LSNPTGGFR	261-269	52	475.046	2DLCAF100205-L-018:2937
				LVQINNGTFVR	162-172	68	630.846	2DLCAF101007-L-006:3607
				VPLTDNQVIEEALGK	215-229	105	813.53	2DLCAF100826-L-001:10167
				HYIEGGDTGNREENINALIR	275-294	52	1136.2	2DLCAF101007-L-006:3493
				ATQEMLTIINPYIAYGYPNLK	176-196	41	1207.63	2DLCAF100205-L-024:6791
XP_752939	AFUA_1G15730	1591	20101028/F124334.dat	TSVLNDALNAINNAEK	4-19	121	844.139	2DLCAF100205-L-005:7299
				HGYIGEFEEVDDHR	44-57	66	568.64	2DLCAF101007-L-006:3290
				VRTSVLNDALNAINNAEK	2-19	86	971.637	2DLCAF100205-L-024:5765
				HGYIGEFEEVDDHRSGK	44-60	46	659.286	2DLCAF100205-L-024:4058
				YPVQLPDIEQWAVQLLPSR	79-97	118	1126.73	2DLCAF100826-L-006:14005
XP_750257	AFUA_1G05080	1571	20101028/F124334.dat	LLPHVK	76-81	29	353.957	2DLCAF100826-L-002:8905
				GQAVVLMGK	47-55	35	902.534	2DLCAF100826-L-002:9334
				GTIEITTDLK	148-157	57	546.25	2DLCAF100826-L-001:9459
				TSFFQALGVPTK	133-144	55	648.603	2DLCAF100205-L-006:7741
				GFVADNPEYER	65-75	60	649.021	2DLCAF101007-L-006:3143
				GNVGFIFTNGDLK	82-94	51	691.587	2DLCAF100826-L-002:10494
				GNVGFIFTNGDLKDVK	82-97	70	862.626	2DLCAF100205-L-024:5333
				AGAIAPADVWVPAGNTGMEPGK	111-132	74	1055.59	2DLCAF101007-L-006:4526
				TVFIVGVDNVSSQQMHEIR	24-42	106	1080.29	2DLCAF101007-L-006:4279
				VLAVAIETDYSWPEIEELKDR	246-266	69	826.371	2DLCAF100205-L-005:7387
				SLLDEYKTVFIVGVDNVSSQQMHEIR	17-42	83	1003.25	2DLCAF100205-L-025:7066
				AGAIAPADVWVPAGNTGMEPGKTSFFQALGVPTK	111-144	34	1129.54	2DLCAF100205-L-024:6704
XP_749594	AFUA_2G04620	1571	20101028/F124334.dat	DNNLLGK	494-500	36	773.454	2DLCAF100826-L-005:9071
				LSQEEIDR	552-559	62	495.425	2DLCAF100826-L-001:8399
				AESITITNDK	540-549	33	546.641	2DLCAF100826-L-001:8695
				TLKPVEQVLK	357-366	34	578.215	2DLCAF100826-L-002:9498
				FELTGIPPAPR	501-511	50	599.797	2DLCAF100826-L-001:9815
				DAGTIAGLNVLR	205-216	42	599.968	2DLCAF100205-L-024:5532
				NSLENYAFSLK	582-592	83	643.396	2DLCAF100826-L-002:10273
				AESITITNDKGR	540-551	61	653.331	2DLCAF100826-L-001:8537
				SDVNDIVLVGGSTR	373-386	65	716.65	2DLCAF100205-L-025:5611
				VQALLEEFFGGKK	390-402	55	733.852	2DLCAF100826-L-002:10881
				MVAEAEEFAEEDK	560-572	50	749.748	2DLCAF100826-L-002:9649
				IFTPEEVSAMVLGK	158-171	69	761.148	2DLCAF100205-L-005:7737
				VVNEPTAAAIAYGLDK	217-232	59	816.678	2DLCAF101007-L-006:4214
				MVAEAEEFAEEDKAIK	560-575	63	905.697	2DLCAF100826-L-002:9811
				LYGSAPADEEDEPSGHDEL	654-672	96	1016.15	2DLCAF100826-L-001:9232
				NQVNDENGLGGQIDEDDKQTILDAVK	593-618	59	1415.08	2DLCAF101007-L-001:4464
				EVTDWLEDNAATATTEDFEEQKEQLSNVAYPITSK	619-653	107	1325.27	2DLCAF100826-L-002:10988
XP_747604	AFUA_6G04740	1550	20101028/F124334.dat	IIAPPERK	347-354	30	308.771	2DLCAF100205-L-024:3713
				DLTDYLMK	202-209	44	998.327	2DLCAF100826-L-005:10521
				EITALAPSSMK	334-344	44	574.263	2DLCAF100205-L-018:3525
				DSYVGDEAQSK	69-79	80	600.087	1DLCAF100114-L-004:4510
				HHGIMIGMGQK	58-68	49	403.83	2DLCAF100205-L-024:3908
				DSYVGDEAQSKR	69-80	33	452.522	2DLCAF100205-L-024:3506
				IWHHTFYNELR	103-113	42	506.067	2DLCAF100205-L-019:4953
				SYELPDGQVITIGNER	257-272	98	896.358	2DLCAF100826-L-002:10414
				YPIEHGVVTNWDDMEK	87-102	78	967.207	2DLCAF101007-L-006:3956
				VAPEEHPVLLTEAPINPK	114-131	73	977.779	2DLCAF100826-L-001:9687
				APEALFQPSVLGLESGGIHVTTFNSIMK	275-302	52	982.01	2DLCAF100205-L-018:6040
				TTGIVLDSGDGVTHVVPIYEGFALPHAISR	166-195	109	1041.33	2DLCAF100205-L-024:6369
XP_754659	AFUA_3G09600	1545	20101028/F124334.dat	IVLGLADK	93-100	43	415.067	2DLCAF100205-L-004:4392
				YAQIALFVK	216-224	44	526.787	2DLCAF100205-L-004:5384
				LISHAGSLTNLSK	315-327	63	671.114	2DLCAF100205-L-004:3914
				YPASTVQILGAEK	328-340	66	689.523	2DLCAF100205-L-005:6061
				YGLLYHSSFIGR	355-366	48	471.877	2DLCAF100205-L-004:5040
				LKEVQDGVNDLAK	29-41	45	715.164	2DLCAF100205-L-004:3839
				MVELASFLPFENNK	45-58	92	820.018	2DLCAF100205-L-006:8568
				EGDMDTAQLGLGHAYSR	144-160	54	608.034	2DLCAF100205-L-004:4372
				VREWYSWHFPELVK	195-208	30	626.079	2DLCAF100205-L-005:7217
				MSVVAPNLAALIGEIVGAR	296-314	99	941.037	2DLCAF100205-L-006:9996
				DDNHIIQAIAILDQLDK	170-186	70	968.256	2DLCAF100205-L-006:8854
				HSMGQEISESDMENVIAFAQR	257-277	123	1190.18	2DLCAF100205-L-006:7622
				TLTDESLHDLAALVDDDEGVAQSIIDAAK	228-256	65	1009.58	2DLCAF100205-L-004:7684
XP_751226	AFUA_6G13500	1521	20101028/F124334.dat	SAASPAPATEAAEK	426-439	37	651.077	2DLCAF100205-L-012:4741
				AKPNVAAAAAAAAMR	409-423	37	692.635	2DLCAF100826-L-005:9886
				VEDSEAAPAATETK	267-280	108	709.732	2DLCAF101007-L-006:2648
				FSLAEHPGDAEGLR	109-122	57	750.128	2DLCAF101007-L-001:3496
				ETQPDTHDQVPTETPR	446-461	64	926.085	2DLCAF101007-L-001:2654
				APTVQQPVTAGHQVENIVK	23-41	48	672.949	2DLCAF100205-L-012:6041
				KAPTVQQPVTAGHQVENIVK	22-41	76	715.429	2DLCAF100205-L-012:5861
				MPSSLPDTGAAAESEANENTLK	123-144	109	1117.16	2DLCAF101007-L-006:3750
				DTSPAELTAASPSESVDLTGHAK	223-245	54	1142.64	2DLCAF101007-L-001:3843
				ETQPDTHDQVPTETPRGEETAAK	446-468	53	1269.19	2DLCAF101007-L-001:2656
				EKDTSPAELTAASPSESVDLTGHAK	221-245	63	848.096	2DLCAF101007-L-001:3543
XP_748938	AFUA_7G05720	1511	20101028/F124334.dat	ALALEK	209-214	33	644.526	2DLCAF100826-L-005:9134
				NVHSLGLSSISNQIK	363-377	83	799.107	2DLCAF100205-L-024:4672
				LQPSLDREPNISPAAK	193-208	43	868.723	2DLCAF100826-L-005:9733
				AEAAPAPSTPEPAPAAQEPETSTEK	168-192	140	1239.19	2DLCAF101007-L-006:3107
				SFPPHTIISMPALSPTMSAGNIGAWQK	53-79	32	947.449	2DLCAF100205-L-018:5728
				EEPKAEAAPAPSTPEPAPAAQEPETSTEK	164-192	83	987.526	2DLCAF100205-L-005:5210
				DVAVGTPIAVLVEEGTDVAPFESFTLEDAGGDKGTAPPK	122-160	72	1300.98	2DLCAF100205-L-018:6666
XP_756091	AFUA_2G17560	1505	20101028/F124334.dat	VALVTGGGR	14-22	40	829.458	2DLCAF100826-L-002:8892
				AAIEGFTR	165-172	50	432.74	2DLCAF100826-L-001:8958
				GIGAGIALELAR	23-34	86	571.168	2DLCAF100826-L-002:10410
				GASVAINYGHSAK	36-48	78	637.845	2DLCAF100826-L-001:8603
				YAYDHIQPGGR	131-141	41	639.485	2DLCAF100826-L-002:9051
				LDIVVSNSGMEK	91-102	66	646.711	2DLCAF100826-L-001:9364
				SAQEVVEAIQAIGR	49-62	105	1470.61	2DLCAF100826-L-002:10662
				SSSLEEIETALASGSPLK	212-229	77	910.272	2DLCAF100826-L-002:11114
				SSSLEEIETALASGSPLKR	212-230	90	988.059	2DLCAF100826-L-001:10482
				VILMSSIAAGLGVPGHALYAGSK	142-164	90	1106.74	2DLCAF100826-L-002:10987
				FKPLEETTLEDFNEVFNLNTR	103-123	81	1279.01	2DLCAF101007-L-001:7370
XP_754798	AFUA_3G08160	1488	20101028/F124334.dat	AILPIIK	55-61	40	767.69	2DLCAF100826-L-005:10509
				VLIATDLLAR	317-326	76	543.201	2DLCAF100205-L-024:5595
				KQELTLEGIK	230-239	56	580.256	2DLCAF100826-L-006:10352
				TATFSISALQK	76-86	60	584.01	2DLCAF101007-L-001:4072
				GVAINFVTADDVR	362-374	93	688.831	2DLCAF100205-L-026:6793
				KGVAINFVTADDVR	361-374	75	752.594	2DLCAF100205-L-025:5719
				ALQEGPQVVVGTPGR	139-153	76	754.563	2DLCAF100205-L-025:5274
				MFILDEADEMLSR	170-182	110	785.665	2DLCAF100826-L-002:11192
				DFTVSAMHGDMEQAQR	288-303	70	911.993	2DLCAF100205-L-024:4617
				GVYAYGFERPSAIQQR	39-54	35	921.677	2DLCAF101007-L-006:3505
				GIDVQQVSLVINYDLPANR	327-345	36	705.601	2DLCAF100205-L-026:7363
XP_749464	AFUA_2G03290	1477	20101028/F124334.dat	NLLSVAYK	42-49	47	908.38	2DLCAF101007-L-001:3750
				IVTSIEQK	61-68	50	917.389	2DLCAF100826-L-002:8883
				GHEDAVYLAK	2-11	46	552.03	2DLCAF100205-L-018:2664
				AAADASLEAYK	142-152	30	555.735	2DLCAF100826-L-001:8843
				YLAEFAVGDR	130-139	67	571.094	2DLCAF100205-L-004:4706
				DSTLIMQLLR	215-224	54	595.562	2DLCAF101007-L-006:5839
				KEEAPAAEGEKPAE	248-261	31	486.194	2DLCAF101007-L-006:2545
				VVASSDVELTVEER	28-41	116	767.116	2DLCAF100205-L-005:5854
				NATEVAQTDLAPTHPIR	153-169	115	917.625	2DLCAF101007-L-006:3283
				LAEQAERYEEMVENMK	12-27	56	986.043	2DLCAF100205-L-006:7153
				AAADASLEAYKNATEVAQTDLAPTHPIR	142-169	51	975.705	2DLCAF100205-L-024:5456
				LAFDDAIAELDTLSEESYKDSTLIMQLLR	196-224	93	1101.08	2DLCAF100205-L-024:8768
XP_747346	AFUA_8G05440	1443	20101028/F124334.dat	ELAESVIAK	235-243	30	959.585	2DLCAF100826-L-005:9625
				ELSNVVDITK	176-185	55	559.275	2DLCAF100205-L-004:4447
				AQSIIDSLPGSSLVSK	79-94	71	801.575	2DLCAF100205-L-024:5807
				MDNVKELSNVVDITK	171-185	69	853.645	2DLCAF100205-L-024:5176
				VLQQILQQSVADVER	253-267	107	863.774	2DLCAF100826-L-006:11540
				ETAQLEAQAYELEQR	193-207	79	889.638	2DLCAF100205-L-026:6447
				YGGPVYSEWAQGQVQK	136-151	88	899.03	2DLCAF100205-L-006:6883
XP_754909	AFUA_3G06970	1405	20101028/F124334.dat	VQLTLSK	89-95	36	788.543	2DLCAF100826-L-002:9292
				IGVLDESR	127-134	40	444.423	2DLCAF101007-L-003:3923
				IVGEYGLR	74-81	31	453.973	2DLCAF100205-L-018:3153
				LFEGNALIR	114-122	68	516.885	2DLCAF100205-L-024:4892
				RLFEGNALIR	113-122	51	595.107	2DLCAF100205-L-024:4511
				ELLTLDEKDPK	102-112	41	651.109	2DLCAF101007-L-001:3285
				QIVNVPSYMVR	183-193	32	653.552	1DLCAF100114-L-005:6872
				AAAAAGGDGEEAEEDEE	221-237	98	810.891	2DLCAF100205-L-024:3521
				KAAAAAGGDGEEAEEDEE	220-237	124	874.957	2DLCAF101007-L-006:2535
				HIDFALTSPYGGGRPGR	199-215	52	601.169	2DLCAF100205-L-004:4649
XP_746573	AFUA_4G03860	1403	20101028/F124334.dat	VYLTLISTR	288-296	30	533.537	2DLCAF100205-L-004:5185
				LDELENTIK	88-96	31	537.346	2DLCAF100205-L-005:5609
				TQGMANAFQR	804-813	46	562.168	2DLCAF100205-L-005:5297
				RLDELENTIK	87-96	39	616.028	2DLCAF101007-L-006:3284
				TLQYTPESILK	239-249	43	647.386	2DLCAF100205-L-005:6460
				LLEVAQTPYQR	275-285	53	659.466	2DLCAF100205-L-004:4298
				SLPSELDSSITPR	454-466	35	701.707	1DLCAF100114-L-005:6705
				AVADLEDFVNETVAK	137-151	105	811.148	2DLCAF100205-L-004:5890
				IEAPAAAIDDDGFATVGR	218-235	101	894.769	2DLCAF100205-L-004:5142
				SAEQDFSSLLSVLENNR	315-331	48	955.199	2DLCAF100205-L-004:6894
				INDWAVISTEFDKLNR	104-119	68	641.356	2DLCAF100205-L-006:7957
XP_754391	AFUA_3G12300	1312	20101028/F124334.dat	GVYELR	98-103	29	368.897	2DLCAF100205-L-018:2840
				IFDVSAFEK	23-31	52	1055.29	2DLCAF101007-L-006:4334
				IEVVTHIPFSGR	60-71	60	677.999	2DLCAF100826-L-002:10044
				VGNLGDNVVISQVGEGK	43-59	98	843.043	2DLCAF100205-L-005:6110
				FYNVVNDEGEEEEE	104-117	81	851.479	2DLCAF100205-L-005:5817
				VGNLGDNVVISQVGEGKIEVVTHIPFSGR	43-71	108	1007.56	2DLCAF100205-L-004:5964
XP_750156	AFUA_1G04070	1295	20101028/F124334.dat	LPEGEVGER	151-159	52	493.642	2DLCAF100826-L-005:9047
				VHIVALDIFTGK	92-103	62	656.768	2DLCAF100205-L-024:5895
				DDVKLPEGEVGER	147-159	55	722.234	2DLCAF100826-L-005:9600
				LEDLSPSTHNMDVPNVTR	105-122	69	1013.05	2DLCAF101007-L-006:3731
				KLEDLSPSTHNMDVPNVTR	104-122	83	1076.97	2DLCAF101007-L-001:3650
				EYQLLDVTDDGFLSLMDEAGNTKDDVK	124-150	76	1011.3	2DLCAF100205-L-019:6490
XP_755572	AFUA_2G12400	1294	20101028/F124334.dat	TIDLSVSSK	207-215	45	949.494	2DLCAF100826-L-006:10060
				ALSSLAQTFK	71-80	43	533.513	2DLCAF101007-L-006:3716
				NFLQTLAENNR	120-130	57	660.249	2DLCAF100205-L-024:5244
				KLTSIIAAPTLSASDK	84-99	98	808.723	2DLCAF100205-L-004:4872
				VNPEIVGGLVVEIGDR	191-206	105	833.68	2DLCAF101007-L-006:8355
XP_752277	AFUA_1G09100	1281	20101028/F124334.dat	GNIVEE	187-192	30	660.138	1DLCAF100114-L-004:1676
				FLDGLYVSER	177-186	66	599.534	2DLCAF100205-L-025:5957
				TLINNLIIGVTR	73-84	89	663.747	2DLCAF100205-L-025:6784
				NSETGQYEVEIR	106-117	83	712.551	2DLCAF100205-L-026:6079
				DLSHIAVTFGRPEK	37-50	38	785.643	2DLCAF100205-L-024:4737
				VTAQPGVEVAISSNVK	128-143	74	800.503	2DLCAF100205-L-019:4910
				YIYSEERLPIPENVK	3-17	30	617.153	2DLCAF100205-L-024:5004
XP_755255	AFUA_2G09210	1275	20101028/F124334.dat	REDYIQLR	178-185	45	546.958	2DLCAF100826-L-001:9048
				GHGLIEENMK	202-211	39	564.59	2DLCAF100826-L-002:9058
				GAFGKPQGTVAR	117-128	53	594.701	2DLCAF100205-L-018:2490
				VNIGQIILSVR	129-139	102	606.69	2DLCAF100826-L-006:12305
				FPSAYENLSQA	213-223	34	614.068	1DLCAF100114-L-004:4220
				RFPSAYENLSQA	212-223	52	691.782	1DLCAF100114-L-005:6558
				LKQDGAYVQFLR	190-201	52	719.693	2DLCAF100826-L-006:10818
XP_754493	AFUA_3G11260	1262	20101028/F124334.dat	LIFAGK	43-48	35	647.948	2DLCAF100826-L-002:9358
				MQIFVK	1-6	35	765.247	2DLCAF101007-L-001:3413
				LAVLKYYK	100-107	38	499.435	2DLCAF100205-L-012:5593
				ESTLHLVLR	64-72	68	534.642	2DLCAF100826-L-006:10556
				TLSDYNIQK	55-63	50	541.679	2DLCAF100826-L-002:9163
				IQDKEGIPPDQQR	30-42	70	762.715	2DLCAF100826-L-001:8325
				TITLEVESSDTIDNVK	12-27	95	882.444	2DLCAF100205-L-004:4980
XP_751791	AFUA_4G10350	1252	20101028/F124334.dat	LIFAGK	43-48	35	647.948	2DLCAF100826-L-002:9358
				MQIFVK	1-6	35	765.247	2DLCAF101007-L-001:3413
				ESTLHLVLR	64-72	68	534.642	2DLCAF100826-L-006:10556
				TLSDYNIQK	55-63	50	541.679	2DLCAF100826-L-002:9163
				IQDKEGIPPDQQR	30-42	70	762.715	2DLCAF100826-L-001:8325
				TITLEVESSDTIDNVK	12-27	95	882.444	2DLCAF100205-L-004:4980
XP_755041	AFUA_3G05600	1211	20101028/F124334.dat	EAGGVVELVA	140-149	29	943.257	1DLCAF100114-L-004:4410
				IPEIPIVVR	118-126	54	518.708	2DLCAF100826-L-002:10392
				IKEAGGVVELVA	138-149	43	592.978	2DLCAF100205-L-025:5774
				LWSLIPTETR	78-87	29	608.713	2DLCAF100826-L-002:10676
				GRIPEIPIVVR	116-126	41	625.451	2DLCAF100826-L-006:11032
				TDTAPVIDLLSLGYSK	96-111	99	847.338	2DLCAF100205-L-012:7925
				TNQQFWKPTINLDK	64-77	51	867.19	2DLCAF100826-L-002:10112
XP_753052	AFUA_1G16840	1194	20101028/F124334.dat	HGLEEMKV	172-179	39	471.667	2DLCAF100205-L-018:3034
				GVPEAEIDAFKK	112-123	62	652.329	2DLCAF100826-L-005:9928
				DIISGDEVLSDNFK	6-19	93	776.52	2DLCAF100205-L-019:5474
				IIYKDIISGDEVLSDNFK	2-19	37	1035.18	2DLCAF101007-L-001:4980
				MIIYKDIISGDEVLSDNFK	1-19	119	1100.63	2DLCAF100205-L-004:5990
XP_753264	AFUA_5G13920	1184	20101028/F124334.dat	EVELVLR	82-88	35	857.438	2DLCAF101007-L-006:3597
				EEYWPR	94-99	41	880.494	2DLCAF101007-L-001:3102
				NYLYVNIK	22-29	55	1026.48	2DLCAF100826-L-006:10700
				ELKEEYWPR	91-99	41	625.647	2DLCAF100826-L-002:9556
				ITPTNVSFTGETNK	42-55	99	754.759	2DLCAF101007-L-006:3349
				VNHTDREVELVLR	76-88	49	790.591	2DLCAF101007-L-006:3222
				SSSSDPERNYLYVNIK	14-29	40	625.096	2DLCAF100205-L-005:6104
				YHVSLDLYAEIDPENSK	59-75	32	997.298	2DLCAF101007-L-006:8760
XP_754687	AFUA_3G09320	1178	20101028/F124334.dat	YSEGYPGAR	65-73	48	500.436	2DLCAF100205-L-024:3702
				GMSEEDFKR	404-412	48	549.602	2DLCAF100205-L-018:2538
				VASGSVPEILALR	445-457	51	656.687	2DLCAF100826-L-005:10724
				AVFDALGSPMSNK	52-64	62	669.144	2DLCAF100205-L-025:5798
				ESILLIASENVTSR	38-51	91	766.602	2DLCAF100205-L-005:6952
				SLVDSDPEIAQIMEK	17-31	63	838.112	2DLCAF100826-L-005:10709
				ISAVSTYFETFPYR	152-165	57	841.102	2DLCAF100205-L-024:6003
				LMGLDLPHGGHLSHGYQTPSR	130-150	33	758.542	2DLCAF100205-L-004:4657
				AVFDALGSPMSNKYSEGYPGAR	52-73	43	773.447	2DLCAF100205-L-006:7148
				VNTETGIIDYDTLEANAELYRPK	166-188	48	876.088	2DLCAF100205-L-006:7609
XP_752631	AFUA_1G12610	1174	20101028/F124334.dat	FIAGPIVQR	638-646	57	500.775	2DLCAF101007-L-006:3476
				AMIDAGEIAGLK	154-165	57	595.216	2DLCAF100205-L-024:5248
				FSATQLAAMYLTK	111-123	59	723.494	2DLCAF101007-L-006:5289
				KNELESTIYELR	576-587	63	747.797	2DLCAF100826-L-005:10467
				TLSFTLNQDEAIAR	359-372	84	790.06	2DLCAF100205-L-025:5994
				LINDTTATALGYGITK	169-184	63	826.676	2DLCAF101007-L-006:4165
				KGDLPISTGTNSVDQTVK	535-552	101	930.78	2DLCAF101007-L-006:3317
				LTDMEDWLYEEGEDTTK	610-626	94	1038.19	2DLCAF101007-L-006:5143
				AKLTDMEDWLYEEGEDTTK	608-626	54	758.61	2DLCAF100205-L-005:7118
				VLSANPAAPMSIESLMEDVDVR	275-296	84	1172.99	2DLCAF100205-L-024:7073
XP_001481702	AFUA_1G04040	1163	20101028/F124334.dat	LIFAGK	57-62	35	647.948	2DLCAF100826-L-002:9358
				ESTLHLVLR	78-86	68	534.642	2DLCAF100826-L-006:10556
				TLSDYNIQK	69-77	50	541.679	2DLCAF100826-L-002:9163
				IQDKEGIPPDQQR	44-56	70	762.715	2DLCAF100826-L-001:8325
				TITLDVESSDTIDNVK	26-41	102	875.756	2DLCAF100826-L-005:10290
XP_750167	AFUA_1G04190	1141	20101028/F124334.dat	TGQGNVFIK	137-145	36	482.82	2DLCAF100826-L-005:9574
				ANFTNVYIK	230-238	35	535.507	2DLCAF100205-L-004:4460
				FGEITSATLSR	256-266	89	591.248	2DLCAF100205-L-004:4384
				IQAQQPELAGK	676-686	76	591.867	2DLCAF100826-L-001:8670
				ALEDLNYTLIK	109-119	67	646.788	2DLCAF100205-L-024:5506
				EDAAETATEENKS	741-753	29	697.556	1DLCAF100114-L-004:4504
				ELFSPFGTITSAK	354-366	36	699.569	2DLCAF100205-L-012:7395
				NIDQEVTDEEFR	239-250	54	747.927	2DLCAF101007-L-006:3603
				VDEALSVYDEYMK	713-725	56	781.672	2DLCAF100826-L-005:10553
				NIDQEVTDEEFRK	239-251	69	812.096	2DLCAF101007-L-006:3240
				AKVDEALSVYDEYMK	711-725	57	881.094	2DLCAF100205-L-006:7191
				GFGFVNFSTHDSAQAAVDEMNDKEIK	274-299	55	953.326	2DLCAF100205-L-004:5501
XP_752883	AFUA_1G15140	1130	20101028/F124334.dat	VLGATGGVEIGK	312-323	65	550.705	2DLCAF100205-L-026:6165
				TQGAPGESTVSR	260-271	64	595.177	2DLCAF100205-L-024:3465
				IQLDPVTYNR	61-70	49	610.157	2DLCAF100205-L-024:4596
				LVSEPTFASGLMSGFGK	159-175	97	864.433	2DLCAF100205-L-024:6194
				NEGIGAFYSGFGPILFK	179-195	77	909.655	2DLCAF100205-L-012:8071
				TGINLGSGLIAGFAAALVSQPADTMLSVINK	229-259	50	1010.97	2DLCAF100205-L-026:8646
XP_754840	AFUA_3G07710	1127	20101028/F124334.dat	KDTEIDGR	364-371	29	467.237	1DLCAF100114-L-004:5025
				KAEEEPAAAPK	278-288	71	571.266	1DLCAF100114-L-004:4998
				LPTDPESGRPK	439-449	42	598.988	2DLCAF100205-L-018:2427
				GFGYVQFSSVDEAR	450-463	92	781.191	2DLCAF100205-L-004:5136
				GFGYVEYVNAADAAK	344-358	102	787.687	2DLCAF100205-L-006:7074
				INLDYATGRPANNNNNQDR	373-391	56	720.922	2DLCAF100205-L-005:5413
				KTDEEASGASANLFVGNLSWNVDEEWLR	292-319	63	1046.62	2DLCAF100205-L-005:7861
XP_750180	AFUA_1G04320	1084	20101028/F124334.dat	TAETTTEK	129-136	38	441.067	1DLCAF100114-L-004:4569
				TAETTTEKK	129-137	38	504.943	1DLCAF100114-L-004:4988
				SAVVQIDAAPFR	99-110	70	637.278	2DLCAF100205-L-012:6631
				FADHGKVEPAIEK	149-161	52	481.064	2DLCAF100205-L-005:5001
				LYAVIASRPGQSGR	168-181	55	492.604	2DLCAF101007-L-006:3119
				LESGNFSWGSEGISR	60-74	105	813.452	2DLCAF100205-L-025:5747
				VIVVAYHPSNNELVR	78-92	31	570.888	2DLCAF101007-L-006:3558
				VDGYILEGEELAFYQR	182-197	83	952.02	2DLCAF100205-L-019:5878
				SAVVQIDAAPFRQWYEAHYGQPIGR	99-123	48	953.946	1DLCAF100114-L-006:7591
XP_752135	AFUA_4G06910	1076	20101028/F124334.dat	LNLYFK	171-176	39	399.481	2DLCAF100205-L-005:6272
				AANDLLNK	13-20	41	430.335	2DLCAF100826-L-005:9261
				VNQQVEAGAK	255-264	59	522.309	2DLCAF101007-L-003:2651
				AGNSVGLEVASK	271-282	79	566.207	2DLCAF100205-L-004:3670
				AEILTQYLPSK	154-164	79	631.914	2DLCAF100826-L-002:10160
				SAHEGPIAGSLEAK	48-61	65	683.788	2DLCAF100205-L-004:3659
				GLKAEILTQYLPSK	151-164	63	781.423	2DLCAF100205-L-006:7299
				YSAAVGYSVPQYTAAITAGNNLTVFSASYYHR	223-254	45	1148.53	2DLCAF100205-L-005:7478
XP_751108	AFUA_6G12300	1068	20101028/F124334.dat	VYVGNLSYDVK	107-117	48	629.349	2DLCAF100205-L-025:5513
				PSDSFDTDYAQR	2-13	69	701.303	2DLCAF100205-L-005:5309
				GGFGGYGGPPGGAPGGGR	204-221	54	737.993	2DLCAF100205-L-004:3973
				NAIQQFNGYDWQGR	279-292	61	849.036	2DLCAF100205-L-006:7016
				GTGVVQFDNAETAETAIAK	418-436	122	961.625	2DLCAF101007-L-001:4100
				EQAQNAVNTLSNQSLMGR	158-175	94	981.129	2DLCAF100205-L-004:4652
XP_751177	AFUA_6G12990	1067	20101028/F124334.dat	TAAVLALTEVR	189-199	105	572.192	2DLCAF100205-L-026:6795
				LHAEATAVAEGK	104-115	72	599.097	1DLCAF100114-L-004:5058
				NFGIGQDVQPK	28-38	51	602.005	2DLCAF100205-L-024:4305
				VPPAIAQFQNTLDR	66-79	54	785.678	2DLCAF101007-L-006:4607
				YGLNHVVGLVENKK	129-142	40	524.243	2DLCAF101007-L-006:3438
				LKVPPAIAQFQNTLDR	64-79	67	604.26	2DLCAF100205-L-018:5303
XP_751519	AFUA_4G13120	1052	20101028/F124334.dat	FSYGVADR	307-314	40	458.031	2DLCAF100205-L-018:2967
				HNEHIAVYGEGNEER	280-294	86	585.519	2DLCAF100205-L-005:4945
				HETGSIDKFSYGVADR	299-314	81	891.511	2DLCAF100205-L-004:4012
XP_753433	AFUA_5G12180	1019	20101028/F124334.dat	TNEELEEQVFK	120-130	48	683.402	2DLCAF100205-L-005:6002
				TSDSVFSMFGGGPK	56-69	87	709.175	2DLCAF100826-L-001:10300
				TVTEAAVDTVKDTATK	40-55	105	825.535	2DLCAF100826-L-002:9582
				AQQGEEEDEAPESPDVHFEPVIR	89-111	94	870.143	2DLCAF101007-L-006:3983
				SDPATNAPEAQKPEETTTAANTEESKPAEEK	9-39	89	1091.14	2DLCAF101007-L-006:2889
XP_753715	AFUA_5G09240	992	20101028/F124334.dat	LIGAESVLGR	111-120	69	508.148	2DLCAF100205-L-025:5582
				TLVVHAGTDDLGR	121-133	64	677.533	2DLCAF100205-L-012:5678
				HVGDLGNFETDAEGNAVGSK	85-104	131	1009.16	2DLCAF100205-L-012:6115
				HVGDLGNFETDAEGNAVGSKQDK	85-107	111	796.972	2DLCAF100205-L-005:5727
XP_754767	AFUA_3G08470	986	20101028/F124334.dat	IPEAYESLILDALK	413-426	91	787.479	2DLCAF101007-L-006:6224
				GPAVLDDFTASFGYK	469-483	67	794.384	2DLCAF101007-L-006:5619
				LPGLSMQTVMTELDLTYR	388-405	118	1034.82	2DLCAF100205-L-024:7349
				FSDAAGYQWPMTSTTPNRL	484-502	80	1072.63	2DLCAF100205-L-024:5681
XP_754085	AFUA_5G05450	973	20101028/F124334.dat	LFAIAFTK	137-144	37	910.624	2DLCAF100826-L-006:11382
				APSTFQIR	34-41	54	460.089	2DLCAF101007-L-003:4427
				LRVDEVQGK	86-94	33	522.513	2DLCAF100826-L-002:8797
				EFKEQVLESV	247-256	40	604.577	2DLCAF100205-L-024:4988
				ATQGIYPLQNVHIR	200-213	85	805.34	2DLCAF101007-L-006:3841
				FDLGALLNLHGESTTDDK	223-240	72	973.629	2DLCAF100826-L-002:10978
				IFEVSLADLQNDEDHAFR	65-82	106	1060.24	2DLCAF100826-L-002:10791
				IFEVSLADLQNDEDHAFRK	65-83	47	749.721	2DLCAF101007-L-006:4830
XP_750201	AFUA_1G04530	960	20101028/F124334.dat	FPLPHR	124-129	33	384.108	2DLCAF100826-L-002:9202
				FGSIHILK	92-99	65	458.196	2DLCAF100826-L-002:9709
				VFAYSRPSTFA	138-148	40	623.184	2DLCAF100205-L-024:4581
				SRFWYFLTQLR	13-23	36	759.089	2DLCAF100205-L-019:6230
				ANGEIVSLNVIHEK	28-41	81	762.208	2DLCAF100826-L-002:9914
				TEAVEALYQDMAAR	74-87	110	784.617	2DLCAF100826-L-006:11291
XP_746632	AFUA_4G04460	950	20101028/F124334.dat	LILFPR	123-128	29	380.1	2DLCAF100826-L-006:11105
				TEGYATK	156-162	32	769.413	1DLCAF100114-L-004:4664
				LGATFPVK	163-170	58	417.167	2DLCAF100826-L-005:9837
				GFTLAELK	74-81	52	439.773	2DLCAF101007-L-006:3957
				VHFDQPGR	24-31	32	478.567	2DLCAF100826-L-002:8776
				ESLVANVAR	107-115	45	479.833	2DLCAF100205-L-018:3088
				NISAAEAVTEVK	171-182	63	616.606	2DLCAF100205-L-012:5936
				KLDSSADEVNAAK	135-147	77	674.566	1DLCAF100114-L-004:5017
				DELPKGEEAAYR	184-195	54	689.519	2DLCAF100205-L-018:2742
				NISAAEAVTEVKR	171-183	100	694.443	2DLCAF100826-L-006:10117
XP_747756	AFUA_6G03210	947	20101028/F124334.dat	ATGDVDEPEE	74-83	38	1061.13	2DLCAF101007-L-003:3064
				GGHASSGSFQPGDER	49-63	85	745.135	2DLCAF100826-L-001:8271
				PANQNPGNFANRPQEEVESIAR	2-23	65	813.712	2DLCAF101007-L-001:3773
XP_751231	AFUA_6G13550	934	20101028/F124334.dat	LREDLER	81-87	29	465.842	2DLCAF101007-L-006:2756
				IPTWFLNR	53-60	54	523.901	2DLCAF100826-L-006:11420
				AGELTTEELER	30-40	75	624.315	2DLCAF101007-L-003:4185
				RAGELTTEELER	29-40	68	702.331	2DLCAF101007-L-001:2892
				IVTILQNPTQYK	41-52	80	709.659	2DLCAF100205-L-005:6339
				DIVDGKDSQVLSNGLDSK	63-80	71	945.692	2DLCAF101007-L-006:3759
XP_751171	AFUA_6G12930	927	20101028/F124334.dat	HLGGLAIITR	685-694	46	525.923	2DLCAF101007-L-006:3495
				MSENLDIVR	53-61	79	539.072	2DLCAF101007-L-006:3486
				LTGEMSGWTTPK	239-250	74	654.096	2DLCAF100205-L-025:5438
				FTGEYDAVPATAR	641-653	56	699.587	2DLCAF100205-L-024:4247
				SLFTVTPGSEQIR	417-429	36	718.087	2DLCAF100205-L-025:5864
				TTTDHISMAGPWLK	597-610	53	779.859	2DLCAF100205-L-024:4948
				NKFTGEYDAVPATAR	639-653	83	820.559	2DLCAF100205-L-024:4088
				WVVIGDWNYGEGSSR	662-676	62	863.223	2DLCAF100205-L-025:6452
				GYDPGRDTYQAPPADR	541-556	32	593.935	1DLCAF100114-L-005:5724
				VLYSHLDDPHGQEIER	74-89	72	954.71	2DLCAF101007-L-006:3138
				ANEINKEVYDFLASATAK	148-165	102	992.716	2DLCAF100205-L-024:6317
				LQLLAGFEPWDGKDANGIPILIK	570-592	29	836.766	2DLCAF100205-L-024:7170
				NDANPATHAFVASPDLVVAMTIAGTLK	485-511	42	909.102	2DLCAF100205-L-027:7996
				DGSAPFDISLNHTFNESQIEWFKDGSALNTMAR	750-782	93	1234.04	2DLCAF100205-L-024:6818
XP_750089	AFUA_1G03390	913	20101028/F124334.dat	VTGGEVGAQSALAPK	22-36	94	692.818	2DLCAF100205-L-024:4018
				SIPFDEIVEIAR	108-119	56	694.833	2DLCAF100826-L-002:10967
XP_748409	AFUA_3G00880	890	20101028/F124334.dat	LVAENVK	64-70	31	772.374	2DLCAF100826-L-005:7895
				MNSYPPVNK	55-63	43	525.657	2DLCAF100826-L-005:9132
				KDQDVDLSEK	24-33	51	588.992	2DLCAF100826-L-001:7902
				DPQNTGILAQSQQFK	97-111	83	838.161	2DLCAF100205-L-018:3701
				TSEGSYTIDGVSADNGSGYQINFVSR	71-96	67	1363.28	2DLCAF100826-L-005:10565
XP_754832	AFUA_3G07810	885	20101028/F124334.dat	ELSPDAGAQSIK	483-494	39	608.023	2DLCAF100205-L-012:5393
				GEGGYLLNSEGER	312-324	56	691.062	2DLCAF100205-L-004:4021
				LGANSLLDLVVFGR	452-465	77	737.862	2DLCAF100205-L-018:6641
				FKAHHTVLATGGYGR	246-260	45	539.311	2DLCAF100205-L-024:3810
				LPGISETASIFAGVDVTK	379-396	87	903.637	2DLCAF101007-L-006:8161
				SMIWNSDLVETLELR	555-569	88	904.119	2DLCAF100205-L-005:7930
				GSDWLGDQDAIHYMTR	128-143	32	933.527	2DLCAF100205-L-004:5248
				ELSPDAGAQSIKDLDFVR	483-500	84	981.169	2DLCAF100205-L-024:5583
				YPVIDHEYDAVVVGAGGAGLR	54-74	40	720.391	2DLCAF100205-L-026:6840
XP_750432	AFUA_1G06830	868	20101028/F124334.dat	IQTLLGAAK	27-35	44	458.354	2DLCAF100205-L-018:3482
				VADVEPIWTSLFAK	36-49	87	788.585	1DLCAF100114-L-004:5088
				DLLTNVGSGGAAAPAAVGGAAAGAAAPAEAAAAEEKK	58-94	38	1059.67	2DLCAF101007-L-006:4525
XP_755377	AFUA_2G10440	863	20101028/F124334.dat	TPGPGAQSALR	106-116	70	527.961	2DLCAF100205-L-012:5033
				ENVSLGPLAGDGK	12-24	53	628.782	2DLCAF100205-L-018:3762
				IEDVTPTPSDSTR	128-140	65	709.169	2DLCAF100205-L-012:5171
				IEDVTPTPSDSTRR	128-141	30	525.24	2DLCAF100205-L-025:4680
				IFASFNDTFVHVTDLSGR	32-49	61	676.358	2DLCAF100205-L-019:5919
XP_751096	AFUA_6G12170	858	20101028/F124334.dat	FDSSVDR	37-43	31	413.125	2DLCAF101007-L-006:2592
				SPGNGVDFPK	9-18	51	509.62	2DLCAF100826-L-001:8929
				NEPFQTQIGTGR	44-55	80	674.344	2DLCAF101007-L-006:3293
				KGDFVTIHYTGR	19-30	69	697.703	2DLCAF100826-L-002:9356
				AVLTITPDYGYGAR	73-86	72	1496.59	2DLCAF101007-L-006:4059
				GWDEGVPQMSLGEK	59-72	57	767.438	2DLCAF101007-L-001:4334
				FDSSVDRNEPFQTQIGTGR	37-55	30	1078.21	2DLCAF100826-L-002:9739
				GFPPVIPGNSTLIFEVELLGINNK	87-110	30	1285.13	2DLCAF101007-L-006:7838
XP_755383	AFUA_2G10500	846	20101028/F124334.dat	FAGVDIR	60-66	30	777.512	2DLCAF100826-L-002:9560
				TLLVADNRR	115-123	29	529.68	2DLCAF100205-L-018:2676
				VYEPLLIVGADK	48-59	81	659.303	2DLCAF100826-L-002:10489
				VSGGGHTSQIYAIR	69-82	80	723.551	2DLCAF101007-L-001:2866
				VNGQPLSLVQPEILR	31-45	92	832	2DLCAF101007-L-006:4889
				VYEPLLIVGADKFAGVDIR	48-66	76	1038.38	2DLCAF100826-L-002:11104
XP_752537	AFUA_1G11710	842	20101028/F124334.dat	ITVAGVR	4-10	29	358.538	2DLCAF100826-L-002:9026
				LLGPGLSK	123-130	37	784.538	2DLCAF100826-L-002:9308
				KYDAFLASDTLIK	106-118	66	743.27	2DLCAF100826-L-002:10219
				NFLETVELQIGLK	27-39	96	752.688	2DLCAF100205-L-020:6989
				FPTPVSHSEDMANK	134-147	31	520.878	2DLCAF101007-L-006:3071
				ENVEQLLNYSQNEK	11-24	90	854.24	2DLCAF101007-L-006:4200
				AGKFPTPVSHSEDMANK	131-147	46	606.38	2DLCAF101007-L-006:2993
XP_750485	AFUA_1G07380	842	20101028/F124334.dat	LIAESELALEK	1300-1310	59	608.379	2DLCAF100205-L-026:6492
				SNTGEGGEDPER	964-975	55	624.18	1DLCAF100114-L-004:4525
				ALGATLSYQVSR	1326-1337	80	633.197	2DLCAF100205-L-026:6344
				SLAALVVETAEAR	713-725	83	665.776	2DLCAF100205-L-025:6458
				LPSPILSIPEFNAIK	616-630	46	820.136	2DLCAF100205-L-024:6668
				SLLDSGLSDGEYISAK	1883-1898	106	828.052	2DLCAF100205-L-025:5982
				SPIPIDQVEPWTEIVR	918-933	72	940.642	2DLCAF100205-L-024:6453
				TVAIIGSGPAGLAAADQLNR	1759-1778	115	948.269	2DLCAF101007-L-006:4584
				GLIEDHHHYTGSELAAR	1511-1527	37	635.802	2DLCAF100205-L-024:3957
				DGGEAHINDPVSIANVQDAVR	863-883	38	726.526	1DLCAF100114-L-005:6891
				EVDSFLMGTSSQLPVTGGIVR	2088-2108	49	1097.75	1DLCAF100114-L-004:4971
				IDLSLILTPAHSLRPGVATYNVR	1264-1286	32	836.551	2DLCAF100205-L-024:6185
				LLEQNVDLSYTLDDTTVQNDPR	500-521	50	850.639	1DLCAF100114-L-006:7141
XP_751914	AFUA_4G09110	837	20101028/F124334.dat	DFLEPIK	165-171	34	861.501	2DLCAF100826-L-002:9998
				LLELGVPFTSK	345-355	52	602.653	2DLCAF100826-L-002:10621
				FAPESDHGANAGLK	148-161	68	707.352	2DLCAF100826-L-001:8579
				TLMMLPADLALIK	304-316	65	715.709	2DLCAF100826-L-002:11415
				DSDAFFKDFSDAFVK	330-344	44	870.171	2DLCAF100826-L-001:10681
				MGFNDQEIVALIGAHALGR	236-254	102	671.593	2DLCAF100826-L-002:11255
				SGYDGPWDFSPTVFTNEFFR	260-279	52	1185.41	2DLCAF101007-L-001:6963
XP_751785	AFUA_4G10410	826	20101028/F124334.dat	ISVAGITSGNVK	415-426	32	573.433	2DLCAF100205-L-004:4436
				INLGVGAYRDDK	59-70	30	661.075	2DLCAF101007-L-001:3203
				LVITQTISGTGALR	125-138	49	715.521	2DLCAF100205-L-004:5018
				LDKEYAGITGIPSFTK	91-106	98	870.362	2DLCAF101007-L-006:4231
				AAAELAYGSDSAVIKEDR	107-124	124	933.578	2DLCAF101007-L-001:3356
				IASTIMNDPELNQQWLGEVK	333-352	71	1143.7	2DLCAF100205-L-024:6070
XP_749494	AFUA_2G03610	826	20101028/F124334.dat	SLDELHDGVNK	506-516	29	614.495	2DLCAF100826-L-001:8723
				VLVAQGVAGSVLDR	468-481	89	692.58	2DLCAF101007-L-006:4127
				EQAAALIAAGADGLR	326-340	79	714.127	2DLCAF100205-L-018:4420
				TFPEIDVIAGNVVTR	311-325	47	815.843	2DLCAF101007-L-006:5295
				LPIVDADGNLVSLLSR	226-241	108	841.354	2DLCAF101007-L-006:5972
				FVPYLVAGVQHSLQDIGVK	487-505	92	1035.82	2DLCAF100826-L-006:13025
XP_752654	AFUA_1G12840	825	20101028/F124334.dat	FGIGDSVGMAIR	728-739	57	611.61	2DLCAF100205-L-026:6910
				TFVDVMQAVGR	583-593	44	611.941	2DLCAF100205-L-024:5645
				LPPVEELDSVLGTEK	1043-1057	119	813.781	2DLCAF100205-L-018:5276
				LLGVDVASFGDFFADR	377-392	92	864.866	2DLCAF100205-L-019:6560
				LPPVEELDSVLGTEKWK	1043-1059	53	647.73	2DLCAF100205-L-006:8071
XP_751514	AFUA_4G13170	823	20101028/F124334.dat	LWELATGETTR	89-99	56	638.662	2DLCAF100205-L-005:6250
				VDELKPEFIEK	267-277	56	674.264	2DLCAF100826-L-001:9403
				DKTLIIWNLTR	37-47	30	686.87	2DLCAF100205-L-024:5748
				DGTTMLWDLNESK	213-225	56	755.171	2DLCAF100205-L-025:6149
				SKVDELKPEFIEK	265-277	68	781.652	2DLCAF100205-L-024:4313
				FSPNPQNPVIVSAGWDK	156-172	94	928.88	2DLCAF100205-L-024:5345
				TFVGHTSDVLSVSFSADNR	100-118	42	1020	2DLCAF100205-L-025:8257
				HLYSLHAGDEIHALVFSPNR	226-245	33	759.505	2DLCAF100205-L-005:6634
				GTLEGHNGWVTSLATSLENPNMLLSGSR	9-36	30	981.351	2DLCAF101007-L-006:6233
XP_749237	AFUA_2G01010	818	20101028/F124334.dat	IQQDIR	231-236	32	386.627	2DLCAF100205-L-024:3305
				YMPAVGDNKR	410-419	29	384.502	2DLCAF100205-L-018:2528
				VIVMWTANTER	247-257	61	660.499	2DLCAF100205-L-019:5218
				SALVDFLINAGIK	338-350	94	680.855	2DLCAF100205-L-026:7816
				APLTPPGTPVVNALAK	491-506	45	773.587	2DLCAF100205-L-018:4460
				AANYYGSLVMSSTVK	116-130	60	795.97	2DLCAF100205-L-026:6664
				YADIIPGVNDTADNLLNAIK	258-277	87	1065.78	2DLCAF101007-L-006:6119
				TTTAPLFTVNSPNVEYTDNEIK	21-42	61	1227.56	2DLCAF100205-L-024:5658
XP_754953	AFUA_3G06530	812	20101028/F124334.dat	IAFVAGELTR	458-467	72	539.109	2DLCAF101007-L-006:3943
				TLDISGTELR	354-363	32	552.583	2DLCAF100205-L-025:5447
				HELSSELGFSR	438-448	39	631.856	2DLCAF101007-L-006:3315
				LNHYDYVALR	166-175	33	632.562	2DLCAF101007-L-006:3237
				LVFGGDEEHPAIK	133-145	68	706.513	2DLCAF101007-L-006:3372
				HELSSELGFSREDR	438-451	32	554.549	2DLCAF100205-L-025:5180
				YPNGMAVLGLLGLAMR	251-266	84	839.068	2DLCAF100205-L-024:8396
				AGAAVIASPIAPYEESR	468-484	53	851.329	2DLCAF100205-L-024:4998
				SVSLLLGDTVRHELSSELGFSR	427-448	47	801.677	2DLCAF100205-L-024:6554
				LADGNLFSMPITLDVSQAVIDEGK	73-96	101	1267.72	2DLCAF101007-L-006:6521
XP_749436	AFUA_2G03010	810	20101028/F124334.dat	LELIGK	78-83	36	672.462	2DLCAF100826-L-005:9721
				ILPFEEIK	43-50	29	495.077	2DLCAF100826-L-005:10557
				GTLDNPIIVK	101-110	43	535.709	2DLCAF100205-L-012:6215
				KGTLDNPIIVK	100-110	56	599.672	2DLCAF100826-L-006:10229
				TFADYVKPEYWYR	179-191	60	869.688	2DLCAF100205-L-006:7448
				MQGIDIFDMRPLDASR	84-99	56	622.449	2DLCAF100205-L-019:6045
XP_749603	AFUA_2G04710	796	20101028/F124334.dat	EILEGLLVGTVK	69-80	85	636.023	2DLCAF100205-L-027:7319
XP_752871	AFUA_1G15020	793	20101028/F124334.dat	IGSAGTVR	155-162	40	380.397	2DLCAF100205-L-024:3029
				DALAEMGTIK	22-31	61	1048.35	2DLCAF101007-L-006:3732
				RQAVDVSPLR	163-172	32	570.77	2DLCAF101007-L-001:2874
				WSYEDVEIR	36-44	39	599.26	2DLCAF100826-L-002:10106
				NPVYIPHTAGR	72-82	47	613.226	2DLCAF100826-L-002:9158
				VNQAIALLTIGAR	174-186	91	670.945	2DLCAF100826-L-002:10615
XP_754922	AFUA_3G06840	792	20101028/F124334.dat	LIKVDGK	69-75	30	387.01	1DLCAF100114-L-004:5104
				MSGTYAPK	23-30	44	428.021	2DLCAF100205-L-024:3467
				DAIDNSFATR	212-221	55	555.195	2DLCAF100205-L-018:3204
				HDGGFNIVHIK	201-211	38	619.358	2DLCAF100826-L-002:9591
				LSAPSHWLLDK	12-22	37	633.736	2DLCAF100205-L-024:4880
				GGIPFLVTHDAR	134-145	67	641.864	2DLCAF100826-L-002:10064
				VQLGKGGIPFLVTHDAR	129-145	53	603.763	1DLCAF100114-L-004:5184
				TDPTYPAGFMDVISIEK	78-94	47	942.847	1DLCAF100114-L-005:7724
				ESNVFVIGQEKPWISLPK	222-239	67	1036.72	2DLCAF100205-L-024:6062
				LSAPSHWLLDKMSGTYAPK	12-30	46	701.455	1DLCAF100114-L-006:7296
				VRTDPTYPAGFMDVISIEK	76-94	63	713.972	2DLCAF100205-L-006:7822
				HDGGFNIVHIKDAIDNSFATR	201-221	50	776.781	1DLCAF100114-L-005:8541
XP_747556	AFUA_6G05210	789	20101028/F124334.dat	LFGVTTLDIVR	144-154	47	617.796	2DLCAF100826-L-002:10840
				AINILQGVTEQEKK	291-304	57	785.892	2DLCAF100826-L-002:10008
				AAVLGASGGIGQPLSLLLK	4-22	78	883.28	2DLCAF100826-L-002:11341
				ASPALDIPADKYDALVNR	191-208	92	965.413	2DLCAF101007-L-001:4325
				VQIPVVGGHSGETIVPLFSK	171-190	43	1032.98	2DLCAF101007-L-006:5157
				DDGLKNALTGTDIVVIPAGIPR	61-82	69	1118.27	2DLCAF100205-L-024:6431
				GVTGGEEIANETGVEFFSTLVELGR	261-285	103	1306.15	2DLCAF100205-L-026:8307
				GVTGGEEIANETGVEFFSTLVELGRNGAEK	261-290	40	1037.9	2DLCAF100205-L-006:9136
XP_750101	AFUA_1G03510	763	20101028/F124334.dat	FQILYNR	268-274	42	477.314	2DLCAF100205-L-005:6041
				VFENAETKPLEDKK	79-92	42	550.421	2DLCAF101007-L-001:2745
				ILQENPNADVVILGEK	119-134	70	876.392	2DLCAF100205-L-024:5224
				SANLATFEVEDSVLANLR	210-227	79	975.15	2DLCAF100205-L-004:6430
				FINAQSYEPSTVEAYSEEAITK	188-209	63	1239.25	2DLCAF100205-L-024:5666
				DIPTFADAQVIADQIAQLPTDYASVK	157-182	60	1396.08	2DLCAF100826-L-002:12104
XP_750953	AFUA_6G10650	759	20101028/F124334.dat	SIAIIAEGVPERR	206-218	44	706.078	2DLCAF101007-L-001:3644
				FGGALDGAAEEFTK	548-561	83	707.167	2DLCAF100205-L-024:5212
				IGNTGGMMDNIVASK	249-263	74	754.542	2DLCAF100205-L-018:3952
				HPDVDTVVNFASSR	176-189	32	772.779	2DLCAF100826-L-001:9580
				KGVIKPQPEPQVPK	420-433	34	516.04	2DLCAF101007-L-001:2736
				LLDYAIAVETVTTSK	616-630	30	812.489	2DLCAF100205-L-019:5752
				IPIDYSWAQELGLIR	434-448	77	887.922	2DLCAF100205-L-012:8053
				STPSVAGIIYTFGGQFVSK	135-153	71	980.576	2DLCAF100205-L-006:9096
				EAGIHVPDTFEELPQLLK	394-411	48	679.711	2DLCAF100205-L-024:6585
				TEVQFGHAGASANSQLETAVYK	367-388	43	770.278	2DLCAF100205-L-026:6434
XP_755263	AFUA_2G09290	738	20101028/F124334.dat	TIEDELEVTEGMR	215-227	72	761.395	2DLCAF100205-L-025:5848
				VEFEKPLILLSEK	246-258	59	773.45	2DLCAF100826-L-002:10545
				AITLQDKFENLGAR	92-105	89	788.716	2DLCAF101007-L-006:3896
				TIVENAGLEGSVIVGK	488-503	37	794.07	2DLCAF100205-L-026:6783
				GIQAAVDAVVDYLQK	152-166	49	795.24	2DLCAF100205-L-025:7194
				AAVEEGILPGGGTALLK	439-455	66	798.633	2DLCAF100205-L-024:5570
				TNEIAGDGTTTATVLAR	114-130	121	845.985	2DLCAF100205-L-026:6235
				ISAVQDIIPALEASTTLR	260-277	57	950.005	2DLCAF100826-L-002:11278
				AAANGLDNVKPENFDQQLGVSIIK	456-479	86	848.073	2DLCAF100205-L-024:5720
XP_753104	AFUA_1G17370	735	20101028/F124334.dat	MKETVTDATDR	29-39	67	633.83	2DLCAF100826-L-002:8595
				AQEKMTPDSQK	13-23	30	639.656	2DLCAF101007-L-003:2617
				SYSQQAYDSIR	51-61	59	659.474	2DLCAF100826-L-003:12464
				ETVTDATDRLTGSAQGDSQK	31-50	85	1040.82	2DLCAF100826-L-001:9037
XP_755894	AFUA_2G15590	733	20101028/F124334.dat	ILNQLFAER	467-475	42	552.468	2DLCAF100205-L-024:5128
				LESTLEEVGLAR	1407-1418	39	659.524	2DLCAF100205-L-019:5202
				LGYVEPSTAVQALR	413-426	68	752.238	2DLCAF100205-L-024:5139
				AEANSELENIGLITAR	338-353	71	851.632	2DLCAF101007-L-006:4541
				TTDGTNFHEGVAEEDEE	1514-1530	66	940.313	2DLCAF100205-L-025:4883
				LASEVIETLSKDESQLAK	551-568	54	981.398	2DLCAF101007-L-006:4902
				APATEHSLEQPHVENAYLK	448-466	48	712.267	2DLCAF101007-L-006:3234
				GIVQNLNSSSPIQNLEIGSAK	427-447	80	1085.63	2DLCAF101007-L-006:4818
				LYRPWVGGQIVNSIPSSVEK	354-373	35	744.052	2DLCAF100205-L-006:7432
				GTIAEGLLDETTGAISASDQQLTK	968-991	59	1210.57	2DLCAF100205-L-024:6684
				GVIHFFDPANSANEDAIEAENVDVIK	165-190	87	938.889	2DLCAF100205-L-006:7844
				KLTDIGLGDDQDPDAYQTGYSEWEPR	909-934	47	990.854	2DLCAF100205-L-006:7375
				SNEDPLLSAFHPLQAGDAVSVVTGSSVLLSSVPR	70-103	33	1150.88	2DLCAF100205-L-006:9190
XP_752350	AFUA_1G09830	730	20101028/F124334.dat	AAEDAELATVVDPK	167-180	69	715.003	2DLCAF100205-L-018:3886
				GAEPPADDVDDAAGASR	237-253	94	807.185	2DLCAF100205-L-005:5042
				GAGGMPDLSSLASMLGGR	254-271	56	839.152	2DLCAF101007-L-006:6156
				AIDLYTQALSIAPANPIYLSNR	133-154	47	1203.13	2DLCAF100205-L-018:5796
XP_752985	AFUA_1G16190	724	20101028/F124334.dat	FPQTPMR	195-201	35	438.914	2DLCAF100205-L-012:5514
				LGSWAGGDPSNPK	204-216	69	643.107	2DLCAF100205-L-018:3024
				DAVTWSIDGAVVR	170-182	82	694.979	2DLCAF100205-L-020:6033
				VPVGPQGAEFTVAK	63-76	81	700.288	2DLCAF100205-L-018:3728
				GTIEWAGGLTDYSAGPYTMYVK	217-238	83	1190.38	2DLCAF100205-L-004:6104
XP_750643	AFUA_6G07520	723	20101028/F124334.dat	NIEASVQPSR	139-148	58	551.377	2DLCAF101007-L-003:3336
				NAAGAFGPDLAR	50-61	37	580.557	2DLCAF101007-L-003:4837
				IVVLEQELVR	171-180	37	599.626	2DLCAF100205-L-025:5975
				EGLDLSEQDQPMR	294-306	32	759.735	2DLCAF100205-L-012:6063
				AEAESLVAEAQLSNITR	181-197	68	902.069	2DLCAF101007-L-001:4599
				VPTASQIENPPPPLSSTK	12-29	104	932.15	2DLCAF101007-L-001:3704
				HLLDLVDDTPVTPGETR	227-243	94	939.596	2DLCAF101007-L-006:4511
				LGVLLYEIGELEDLFVDR	109-126	29	1047.76	2DLCAF101007-L-006:8071
				DSWVPAGQHPSYGEDGEEAASTVDGETR	310-337	80	983.111	2DLCAF100205-L-006:6786
XP_746638	AFUA_4G04520	722	20101028/F124334.dat	SAFELITSDPK	340-350	35	604.257	2DLCAF101007-L-006:3981
				DTTQEDADEVK	274-284	52	625.899	1DLCAF100114-L-004:4474
				GLINVVEDMGLR	371-382	72	658.674	2DLCAF100826-L-002:11139
				IFSIEDLQSAAEK	408-420	101	725.914	2DLCAF100205-L-024:5790
				GEVAHSAEEAEAVAK	55-69	82	749.556	2DLCAF101007-L-001:2759
				LNGGNPANFLDVGGGATPAAIK	318-339	103	1027.66	2DLCAF100205-L-024:5706
				SYGVGVPKGEVAHSAEEAEAVAK	47-69	50	762.846	2DLCAF100205-L-024:4536
XP_753922	AFUA_5G07120	719	20101028/F124334.dat	IESTSIPVNPR	67-77	71	606.816	2DLCAF100205-L-018:3170
				GFGFVTLGSEELQEK	283-297	83	821.093	2DLCAF100205-L-019:5762
				LYIGNLAYATTEGELKEFFK	44-63	55	770.113	2DLCAF100205-L-004:6934
				KPEPAEAKAEGAASGGEGASGTEGR	119-143	33	1158	2DLCAF101007-L-001:2440
				VAIDSPGKEDDAVPTGEQTEAAAPAAK	316-342	56	880.22	2DLCAF100205-L-019:4571
				TNRPVGYAFVDLATAHEATAAIEELSGK	78-105	82	977.961	2DLCAF100205-L-005:7772
XP_748983	AFUA_7G05260	708	20101028/F124334.dat	LTESDISR	78-85	33	920.463	2DLCAF100826-L-002:8787
				EGLQGEVIEGR	126-136	54	594.139	2DLCAF100826-L-001:9023
				DANPPSYGDAPPAR	271-284	45	714.566	2DLCAF100205-L-018:2712
				MVTAEQADAAKEGLQGEVIEGR	115-136	87	768.298	2DLCAF100205-L-024:4736
				KPDDDEEGAVNPGSNLFVTGIHPR	54-77	94	855.456	2DLCAF101007-L-001:4115
XP_753344	AFUA_5G13100	708	20101028/F124334.dat	LASAEQHPNR	68-77	80	561.968	2DLCAF101007-L-003:91
				NEPQSVINER	33-42	47	593.723	2DLCAF101007-L-001:2751
				NTSYDPEAELSKR	78-90	50	755.601	2DLCAF100826-L-001:8995
				DPTAPATLHGFEPSK	91-105	55	784.719	2DLCAF101007-L-001:3468
				RDPTAPATLHGFEPSK	90-105	42	575.414	2DLCAF101007-L-001:3105
				SGSSYAGGGQSSVGQPSVYEAGDQRNEPQSVINER	8-42	117	1200.34	2DLCAF101007-L-003:4721
XP_752052	AFUA_4G07730	700	20101028/F124334.dat	LVLNISVGESGDR	21-33	74	679.694	2DLCAF100205-L-019:5336
				VLEQLSGQTPVYSK	40-53	100	775.12	2DLCAF101007-L-006:3577
XP_749979	AFUA_1G02290	695	20101028/F124334.dat	IENINGEFVFH	96-106	67	659.901	2DLCAF100826-L-002:10256
				AQLANQDGEFQDADVNLSER	76-95	128	1110.4	2DLCAF100826-L-001:9466
XP_752379	AFUA_1G10130	689	20101028/F124334.dat	ATDVMIAGK	209-217	32	453.517	2DLCAF100205-L-018:2772
				HIILLAEGR	338-346	48	511.366	2DLCAF100205-L-024:4234
				KPVGVYVLPK	396-405	39	550.503	2DLCAF100826-L-002:9513
				VADISLAAFGR	10-20	94	560.673	2DLCAF100205-L-024:5400
				LLVPAINVNDSVTK	176-189	58	742.099	2DLCAF101007-L-006:4427
				LNLILDDGGDLTALVHSK	128-145	43	947.556	2DLCAF100205-L-024:6293
				LTPVQAEYLGLDIAGPFK	426-443	114	967.218	2DLCAF101007-L-006:5915
				ILDEQVALLHLEHVNAK	406-422	73	648.259	2DLCAF101007-L-006:4313
XP_754458	AFUA_3G11610	686	20101028/F124334.dat	EENPGISFGQVGK	45-57	88	681.734	2DLCAF100826-L-002:9760
				GLSAYMFFANENR	28-40	86	760.068	2DLCAF100205-L-019:5848
				VREENPGISFGQVGK	43-57	95	808.809	2DLCAF101007-L-006:3333
				RGLSAYMFFANENR	27-40	49	838.604	2DLCAF100205-L-006:7368
XP_752333	AFUA_1G09660	671	20101028/F124334.dat	FAANDSWGSFYR	92-103	32	711.369	2DLCAF100205-L-024:5410
				VQLQSNVVTSAAEER	39-53	117	815.722	2DLCAF100205-L-025:5302
				IIATEGPLAMYNGLESTLWR	160-179	63	1118.65	2DLCAF100205-L-024:7247
				NDLIAGTIGGIAGTVLNTPMDVVK	212-235	69	1185.25	2DLCAF100205-L-024:7700
XP_750147	AFUA_1G03970	671	20101028/F124334.dat	LPAHLAAIQR	198-207	38	364.215	2DLCAF100205-L-005:5458
				VAGLEEPGIEK	295-305	44	571.498	2DLCAF100205-L-004:4042
				IEGANQPMYGR	1012-1022	53	618.446	2DLCAF100205-L-004:3434
				KQEEDLEAAAAR	320-331	41	444.424	2DLCAF100205-L-018:2541
				IPVANISIGPVYK	848-860	57	686.428	2DLCAF100205-L-018:4649
				IAANDLEHAIAGSR	778-791	45	480.147	2DLCAF100205-L-005:6044
				ATPPAPASVEGDGEIR	113-128	68	783.925	2DLCAF100205-L-004:3911
				IPGLLVIDTPGHESFSNLR	540-558	61	689.277	2DLCAF100205-L-006:7687
				GVSVQASTLGSLEALLEFLR	825-844	36	1046.09	2DLCAF100205-L-027:8624
				DATPADAAPEEDDMGGGLLAALR	32-54	139	1128.19	2DLCAF100205-L-012:7548
XP_748944	AFUA_7G05650	662	20101028/F124334.dat	GLGSTLLGGAAGGIIGK	156-172	71	721.707	2DLCAF100205-L-006:7669
				LGGGLLGAAGGALAGAAGMNMATK	174-197	88	677.809	2DLCAF100205-L-005:7447
XP_751657	AFUA_4G11730	650	20101028/F124334.dat	VSENPTLNEIAK	233-244	50	657.817	2DLCAF100205-L-018:3371
				IPAVGFGTFASEGAK	15-29	94	726.661	2DLCAF100205-L-024:5338
				SIQLSDADYEAVNNVAK	281-297	108	919.601	2DLCAF101007-L-006:4056
				AIGVSNWTIEGLEQLLK	165-181	62	936.239	2DLCAF100205-L-024:7677
XP_754479	AFUA_3G11400	633	20101028/F124334.dat	FDGILGLGYDTISVNK	188-203	122	856.436	2DLCAF100826-L-002:10942
				WYSVYDLGNNAVGLAK	381-396	52	885.573	2DLCAF100826-L-001:10311
				QDFAEATNEPGLAFAFGR	170-187	30	971.429	2DLCAF100826-L-001:10375
				YGSGELSGFVSQDTLQIGDLK	146-166	126	1107.74	2DLCAF100826-L-001:10390
				VVKQDFAEATNEPGLAFAFGR	167-187	44	756.839	2DLCAF100205-L-006:7533
XP_755517	AFUA_2G11850	627	20101028/F124334.dat	DLVTSA	387-392	37	605.146	1DLCAF100114-L-004:3990
				AGMTTVVR	51-58	52	417.969	2DLCAF100205-L-018:2670
				DLDRPGAK	59-66	30	436.254	1DLCAF100114-L-004:5031
				VLAHTQIR	161-168	33	469.325	2DLCAF100826-L-002:8544
				HGSLAFLPR	11-19	72	499.465	1DLCAF100114-L-005:7016
				GHGFQGVTSR	224-233	35	523.472	2DLCAF100205-L-018:2421
				QITPMGGFVR	305-314	56	553.343	1DLCAF100114-L-005:6785
				YGEVKNDYIMVK	315-326	51	487.031	1DLCAF100114-L-006:6504
				FGHGAFQTPEEKR	366-378	49	752.431	2DLCAF101007-L-001:2754
				GSDEGNASTDFDISK	289-303	58	771.721	2DLCAF100205-L-025:5078
				SLTTVWAEHLSDEVK	101-115	98	858.191	2DLCAF100205-L-025:6170
				NLFEKPIEIDSIFEKDEMIDVIAVTK	198-223	69	1013.09	2DLCAF100205-L-019:6533
XP_754715	AFUA_3G09030	627	20101028/F124334.dat	LEDELK	116-121	31	746.432	2DLCAF100826-L-005:8888
				FGNEEIR	164-170	57	433.157	2DLCAF100826-L-005:9179
				EIDDLDR	228-234	33	875.417	2DLCAF100826-L-005:9125
				DVPGEQEVVLSK	151-162	43	650.573	2DLCAF100826-L-005:9775
				GAPGTVAQHPEDR	209-221	65	668.509	2DLCAF101007-L-006:2523
				GINAELANMIPDYIQVK	320-336	94	945.394	2DLCAF100826-L-005:11936
				EIDDLDRDMEPSFPAR	228-243	29	953.652	2DLCAF100826-L-005:10322
				QSLYAGPPFENLDEDLQTFLER	293-314	45	1292.26	2DLCAF101007-L-001:6896
				ASGLEDLETSVQNIQYVLQNNSWEVK	125-150	84	1482.97	2DLCAF101007-L-006:6839
XP_752585	AFUA_1G12170	627	20101028/F124334.dat	DSEVEIVGGSFEPK	282-295	88	747.074	2DLCAF100205-L-025:5736
				TKPHVNIGTIGHVDHGK	49-65	78	905.623	2DLCAF101007-L-001:2729
				GLANFLEYGAIDKAPEER	80-97	105	997.048	2DLCAF100205-L-024:5705
				DLDKPFLMSVEEVFSIAGR	248-266	66	1077.74	2DLCAF100205-L-004:7687
XP_755065	AFUA_3G05360	622	20101028/F124334.dat	HLQLAIR	84-90	41	426.172	2DLCAF100826-L-006:10143
				AGLAFPVGR	23-31	55	444.43	2DLCAF101007-L-001:3831
				HLQLAIRNDEELNK	84-97	59	847.302	2DLCAF101007-L-001:3195
				VGAGAPVYLAAVLEYLAAEILELAGNAAR	45-73	120	1443.76	1DLCAF100114-L-006:9277
XP_750407	AFUA_1G06580	621	20101028/F124334.dat	GLGGAIAGGLAGGFAGHK	122-139	71	755.823	2DLCAF100826-L-006:11016
				ADHGILGTIGGAIMGSVLEDAVK	140-162	59	742.313	2DLCAF100205-L-006:9313
				ADHGILGTIGGAIMGSVLEDAVKK	140-163	84	784.947	2DLCAF100205-L-006:8952
XP_755916	AFUA_2G15810	614	20101028/F124334.dat	GELASNSEASVK	115-126	53	596.621	2DLCAF100826-L-001:8290
				WKGELASNSEASVK	113-126	74	753.663	2DLCAF100826-L-003:12065
				GELDSDDKDFQSLQSR	130-145	105	920.578	2DLCAF101007-L-001:3393
XP_754290	AFUA_3G13320	612	20101028/F124334.dat	LIIVTDPR	123-130	40	463.964	1DLCAF100114-L-005:6472
				FASHTGATAIAGR	92-104	75	630.522	2DLCAF100205-L-024:3807
				TRPDGVNVINIGK	43-55	68	691.898	2DLCAF100826-L-001:9294
				FTPGNFTNYITR	105-116	59	715.813	2DLCAF100826-L-006:11137
				NLQVHMEPYLWK	31-42	47	779.794	2DLCAF100205-L-024:5272
XP_754770	AFUA_3G08440	604	20101028/F124334.dat	KSTDENYHVGR	84-94	43	436.063	2DLCAF101007-L-006:2478
				GGAGNIGSPNVRPTSR	54-69	39	770.481	2DLCAF100205-L-018:2613
				VPHDAEIIPELAIR	70-83	54	787.609	2DLCAF100205-L-004:5423
				EGPYGDQGDGAYSAGR	38-53	83	800.508	2DLCAF101007-L-006:2873
XP_001481532	AFUA_4G02805	602	20101028/F124334.dat	GLQGTIDLIDDVK	74-86	84	693.911	2DLCAF100826-L-002:10591
				IENAHIESGEFYR	24-36	50	783.11	2DLCAF101007-L-001:3221
				GLQGTIDLIDDVKDAK	74-89	87	850.912	2DLCAF100826-L-002:10512
				EGDQNDTLTTDDIEDMIIR	37-55	99	1097.51	2DLCAF101007-L-001:5397
XP_752947	AFUA_1G15810	598	20101028/F124334.dat	MNGFDLAGR	335-343	58	491.121	2DLCAF100205-L-005:5884
				GIQAGGTSNFDR	385-396	70	612.07	2DLCAF100205-L-005:5079
				SEESVAPAIQLTGQK	226-240	77	779.572	2DLCAF100205-L-005:5929
				LLGIPIIAQLTEAEK	241-255	94	805.278	2DLCAF100205-L-006:9013
				VGLGNDKFTPDSSAQR	347-362	56	564.62	2DLCAF100205-L-004:3865
				SQSHGANQPNFQGSSFSGQGGR	363-384	64	745.869	2DLCAF100205-L-005:5219
XP_752726	AFUA_1G13560	597	20101028/F124334.dat	FAENYSQR	227-234	48	508.022	2DLCAF100826-L-001:8352
				KAADTGAADAAR	235-246	67	559.474	2DLCAF101007-L-003:2776
				GAEPLGVSGSQSTFNNTNTSGATK	56-79	133	1163.47	2DLCAF101007-L-001:3334
XP_753018	AFUA_1G16523	583	20101028/F124334.dat	MTIYTR	83-88	30	393.23	2DLCAF100205-L-005:5087
				LITVATLVDR	44-53	94	550.83	2DLCAF100205-L-004:5446
				ALADLEEKGQIK	64-75	44	658.145	2DLCAF100205-L-004:3955
XP_756093	AFUA_2G17580	578	20101028/F124334.dat	KVDGVWK	136-142	36	416.61	2DLCAF100826-L-002:8808
				FAGLKPTVR	143-151	47	495.133	2DLCAF100826-L-002:9222
				ISDTEVIGHHQLR	94-106	44	502.606	2DLCAF100826-L-002:9186
				WNEYQFEDVFR	152-162	75	767.286	2DLCAF100826-L-001:10405
				AAHQVYTDSTLQTVK	107-121	79	831.673	2DLCAF100826-L-001:8889
XP_753309	AFUA_5G13450	574	20101028/F124334.dat	IDWVIIGHSER	87-97	52	663.278	2DLCAF100826-L-002:10208
				MNGVTDTITSIVK	13-25	73	690.092	2DLCAF101007-L-006:4535
				VVIAYEPVWAIGTGK	161-175	86	802.153	2DLCAF100205-L-006:7836
				WLSDDVSAEASENVR	192-206	99	839.445	2DLCAF100205-L-026:6435
				VATTEQAQEVHAAIRK	176-191	42	876.333	2DLCAF101007-L-001:2705
XP_755973	AFUA_2G16370	569	20101028/F124334.dat	AFLVHNPK	74-81	30	463.626	2DLCAF100826-L-002:9007
				DVELLLMHNR	82-91	67	620.778	2DLCAF100826-L-002:10132
				TYAAEIASAVSSR	92-104	100	663.315	2DLCAF100205-L-025:5688
XP_747362	AFUA_8G05610	562	20101028/F124334.dat	FVAQEIK	531-537	38	418.052	2DLCAF100205-L-012:5366
				SAFQAAGYTGK	477-487	52	551.063	2DLCAF100205-L-012:5370
				SSVLSEVAALK	377-387	60	552.583	2DLCAF100205-L-004:5322
				AVPGTSEQAIAIK	565-577	45	643.013	2DLCAF100205-L-024:4258
				DKSSVLSEVAALK	375-387	42	674.248	2DLCAF100205-L-012:6728
				SVFFSYFDDLWKEPGQFGVER	587-607	69	1277.36	2DLCAF100205-L-006:9111
				TSGLQMIIGVFISSTGVSGAQDQVTAISK	413-441	39	966.243	2DLCAF100205-L-004:7798
XP_749504	AFUA_2G03720	551	20101028/F124334.dat	HVVFGEVADEK	163-173	41	615.697	2DLCAF100826-L-002:9285
				EIEALGSSSGSVR	180-192	96	646.387	2DLCAF100205-L-005:5317
				IVFNLFDKDVPK	57-68	71	718.322	2DLCAF100826-L-001:10270
				IIPNFMIQGGDFTR	93-106	50	805.281	2DLCAF100826-L-002:10712
				HVVFGEVADEKSYSVVK	163-179	40	632.091	2DLCAF100205-L-004:4454
XP_750568	AFUA_6G06750	550	20101028/F124334.dat	NLLSVAYK	33-40	47	908.38	2DLCAF101007-L-001:3750
				GSEQHVAIIR	64-73	55	555.698	2DLCAF100826-L-001:8694
				DSTLIMQLLR	216-225	54	595.562	2DLCAF101007-L-006:5839
				NATDVAQTDLTPTHPIR	154-170	78	925.673	2DLCAF100826-L-002:9511
				TEEEPTPAAEEKPEEAKPAPTES	249-271	45	823.189	2DLCAF101007-L-006:2929
				EDKTEEEPTPAAEEKPEEAKPAPTES	246-271	66	1420.23	2DLCAF101007-L-006:2904
XP_755342	AFUA_2G10090	550	20101028/F124334.dat	QEAKPNEKPELVK	73-85	39	755.812	2DLCAF100826-L-001:8412
				AKQEAKPNEKPELVK	71-85	31	570.637	2DLCAF101007-L-001:2430
				GIDLDQLLDLSSEQLR	27-42	135	907.963	2DLCAF100826-L-002:11432
				DMIIVPEMIGSVIGIYSGK	90-108	72	1011.62	2DLCAF100205-L-018:7126
XP_752782	AFUA_1G14120	548	20101028/F124334.dat	INALELTLK	94-102	59	507.954	2DLCAF100205-L-004:5232
				NFAGLDEQQK	160-169	56	575.51	2DLCAF100205-L-005:5324
				NVEDIDREIAR	119-129	50	665.579	2DLCAF100205-L-004:4036
				ARPTKPNEEAFK	15-26	32	463.641	2DLCAF100205-L-005:4698
				FNLNVGVIEDFAK	391-403	71	733.639	2DLCAF100205-L-006:8350
				GTANGSPAPGTPAEPTK	374-390	32	777.562	2DLCAF100205-L-004:3169
				KGTANGSPAPGTPAEPTK	373-390	31	841.466	2DLCAF100205-L-004:3068
				ADLAQAEKEHAAVQEK	27-42	45	580.329	2DLCAF100205-L-018:2583
				AKIESAKPNNQDSPSAK	48-64	36	595.946	2DLCAF100205-L-018:2054
				VKIDPPMNQSDVPAVIEK	404-421	52	660.498	2DLCAF100205-L-004:4859
				HFNPSYDFSTLGLDDKK	309-325	59	662.268	2DLCAF100205-L-006:7084
				LEEASRPAYTDEILIAQGLIR	288-308	34	787.004	2DLCAF100205-L-006:7862
XP_751747	AFUA_4G10800	547	20101028/F124334.dat	MGTEIPGDSLGDEFK	32-46	48	798.586	2DLCAF100205-L-018:4397
				GAITNFDLAVLALSIVK	99-115	97	873.258	2DLCAF100205-L-025:7870
XP_755074	AFUA_2G07380	540	20101028/F124334.dat	APTGANTLLLR	129-139	78	564.123	2DLCAF100205-L-004:4516
				INRPPVSLSR	56-65	31	380.451	2DLCAF100205-L-005:5269
				SENVYLQVLVK	20-30	42	646.909	2DLCAF100205-L-019:5602
				TIVVIGTITDDNR	78-90	66	709.521	2DLCAF100205-L-025:5892
				AGGETLTLDQLALR	115-128	67	729.585	2DLCAF101007-L-006:4619
				TIVVIGTITDDNRLLTVPK	78-96	39	690.276	2DLCAF100205-L-026:7262
XP_751586	AFUA_4G12450	536	20101028/F124334.dat	TSFFGNFGK	441-449	38	503.102	2DLCAF100205-L-012:6767
				ASIFGSFLGK	276-285	68	513.971	2DLCAF100205-L-012:7410
				ETIVASEGYK	208-217	49	548.967	2DLCAF100205-L-012:5312
				LTKPAVAEPVK	223-233	35	385.276	2DLCAF100205-L-005:5068
				TSLFGNFFQK	354-363	53	594.845	2DLCAF100205-L-018:5388
				EAAAQSPAAETPAGK	422-436	80	699.94	2DLCAF100205-L-018:2350
				AEKETIVASEGYK	205-217	37	475.807	2DLCAF100205-L-018:2679
				TTPAGIFNLADISDLAK	148-164	79	874.148	2DLCAF100826-L-002:11321
				LTKPAVAEPVKKPVEAK	223-239	43	602.812	2DLCAF101007-L-001:2684
XP_752811	AFUA_1G14410	527	20101028/F124334.dat	YAGSIGR	70-76	33	362.481	2DLCAF100205-L-024:3393
				ALAFLENVK	51-59	44	502.664	2DLCAF101007-L-006:4182
				GLDTGNLIVK	113-122	68	515.571	2DLCAF101007-L-001:3720
				HIQVNQAPK	123-131	45	517.737	2DLCAF101007-L-006:2628
				ETAQAINGMK	38-47	35	540.447	2DLCAF101007-L-003:2695
				NKTEVVPFR	60-68	35	545.518	2DLCAF101007-L-001:2913
				SAQFLLDLLK	94-103	71	574.761	2DLCAF100205-L-024:6778
				GLDTGNLIVKHIQVNQAPK	113-131	29	682.634	1DLCAF100114-L-005:7167
XP_755335	AFUA_2G10020	523	20101028/F124334.dat	HPLEDIEAAK	59-68	70	1122.47	2DLCAF100826-L-004:11772
				QSPPPETQSGAQQQDPPSAGK	9-29	83	1068.07	2DLCAF101007-L-003:2878
XP_752356	AFUA_1G09890	522	20101028/F124334.dat	ISDSTSDVTTFAK	28-40	90	686.597	2DLCAF101007-L-001:3266
				LNIHLDEEDKVK	65-76	74	727.206	2DLCAF100826-L-002:9427
				KISDSTSDVTTFAK	27-40	81	750.654	2DLCAF100826-L-001:9006
				PLVVPGINSDMGSDKNEWLSK	2-22	71	1143.85	2DLCAF100826-L-002:10508
XP_752727	AFUA_1G13570	519	20101028/F124334.dat	TVLVEAVEQELTSK	89-102	117	773.828	2DLCAF100826-L-005:11411
				DKTVLVEAVEQELTSK	87-102	100	894.702	2DLCAF101007-L-006:5186
XP_747830	AFUA_6G02470	517	20101028/F124334.dat	VEASLPHLR	331-339	58	511.646	2DLCAF100826-L-002:9477
				GFAEGIAEEVTK	357-368	87	625.968	2DLCAF101007-L-001:4120
				NIERVEASLPHLR	327-339	51	511.646	2DLCAF100826-L-002:9477
				YLAQGGTAVGTGLNTFK	340-356	121	849.622	2DLCAF100205-L-024:4920
				ALSEEEFDKHVRPELMLSPK	560-579	40	786.143	2DLCAF100205-L-006:7034
XP_754757	AFUA_3G08580	509	20101028/F124334.dat	LFIGGLAWHTTDDALR	4-19	62	893.495	2DLCAF100205-L-019:5866
				FSSDTEADAAMDAMNNQEFDGR	50-71	150	1211.57	2DLCAF100205-L-006:7150
XP_755064	AFUA_3G05370	495	20101028/F124334.dat	LELGGAPGPK	136-145	45	938.538	2DLCAF100826-L-005:9561
				VPQMAESITEGTLK	67-80	78	752.413	2DLCAF101007-L-006:3918
				RPPVESNKPQPSEAPK	162-177	39	587.843	2DLCAF100205-L-018:2240
				ELLVNEEDTVTVGQDLVK	118-135	44	1001.31	2DLCAF100826-L-005:10673
				ASSPPPEQPPTAKPQPPAPK	178-197	31	1011.67	2DLCAF101007-L-006:2955
XP_755804	AFUA_2G14720	486	20101028/F124334.dat	SSEVNDDNANSVKK	330-343	59	754.446	2DLCAF101007-L-003:2783
				TGGATRPAEESERESAEPTDEDG	346-368	50	797.975	2DLCAF101007-L-001:2464
				QAATAAGSGQENVDSGKPAEENPSSAPK	300-327	104	900.453	2DLCAF100826-L-001:8427
				KQAATAAGSGQENVDSGKPAEENPSSAPK	299-327	81	943.045	2DLCAF101007-L-001:2494
XP_751798	AFUA_4G10280	485	20101028/F124334.dat	DLDELSSLGHFLK	80-92	75	737.771	2DLCAF100826-L-002:10843
				ATFDQILEMDDDEDMDFSK	37-55	33	1133.51	2DLCAF101007-L-001:5531
				IQHYGAGKDETGTVDEPDEEK	110-130	80	773.522	2DLCAF101007-L-006:2838
XP_752002	AFUA_4G08240	483	20101028/F124334.dat	DLIIPK	44-49	50	698.477	2DLCAF100826-L-005:9868
				AAGATVIATTSSDTK	183-197	52	697.449	2DLCAF101007-L-003:3487
				STNSGLGGVLDGTLR	103-117	78	723.865	2DLCAF100205-L-005:6610
				AIEVNDIHPVVDEK	301-314	69	789.545	2DLCAF101007-L-001:3561
				VVTLFNQLHQYGPVDTR	86-102	48	663.388	2DLCAF100205-L-006:7330
XP_756090	AFUA_2G17550	479	20101028/F124334.dat	ATSLWTQPIR	136-145	43	586.657	2DLCAF101007-L-001:3935
				TVEEFVAGAQK	317-327	54	1178.53	2DLCAF100826-L-002:9469
				TVEEFVAGAQKK	317-328	77	653.782	2DLCAF101007-L-001:2984
				TGNDGAHIPIYIR	155-167	54	714.137	2DLCAF101007-L-001:3680
				LWDSVLSYLDQRPELNTAK	232-250	64	1124.98	2DLCAF100826-L-002:11065
				NINDAASDEYTQAFLPTASALEEK	58-81	30	1299.94	2DLCAF101007-L-001:5133
XP_750770	AFUA_6G08810	478	20101028/F124334.dat	IVIEPLELTQAFR	234-246	95	765.077	2DLCAF100205-L-006:8551
				NFEGGTTAWEPVGSGVDR	247-264	54	940.48	2DLCAF101007-L-006:3975
				EVYDLFGVFFSGHPDLR	184-200	62	1000.07	2DLCAF100205-L-006:9106
XP_752994	AFUA_1G16280	478	20101028/F124334.dat	NFSFQNVISR	140-149	47	606.462	2DLCAF101007-L-006:4292
				VTSTAGPAISNAAQGLGSALR	53-73	133	971.549	2DLCAF101007-L-001:4482
				GQNMTPPNLATFQAYFQPLVNAAR	110-133	43	1325.58	2DLCAF101007-L-001:6498
XP_754999	AFUA_3G06070	475	20101028/F124334.dat	DMIKDAILNLK	23-33	48	637.767	2DLCAF100205-L-004:5537
				KASTAAPAVVDQPK	156-169	87	691.965	2DLCAF100205-L-012:4989
				IAFASQAAFDSQFNK	53-67	99	823	2DLCAF100205-L-004:5135
XP_754690	AFUA_3G09290	471	20101028/F124334.dat	EIGIGEIATVVGR	183-195	71	657.263	2DLCAF101007-L-001:5027
				EITQLLGDYDR	273-283	39	661.598	2DLCAF100205-L-005:6490
				GIVSGEGEESSDPVK	214-228	47	745.944	2DLCAF100205-L-012:5396
				VPFVLANAPEGWSLK	472-486	53	814.545	2DLCAF100205-L-018:5518
				HGYILFITADHGNAEEMLTEK	440-460	70	797.199	2DLCAF100205-L-005:6890
				EEGVLGDVAPTVLAAMGIEQPEEMSGK	488-514	58	1379.16	2DLCAF101007-L-006:6595
				KEEGVLGDVAPTVLAAMGIEQPEEMSGK	487-514	43	962.622	2DLCAF100205-L-005:8007
				TAQGYTELDASSLAVGLPEGLMGNSEVGHLNIGAGR	48-83	100	1195.77	2DLCAF100205-L-025:6908
XP_755399	AFUA_2G10660	470	20101028/F124334.dat	FIGPASQLAEK	308-318	29	580.615	2DLCAF100826-L-002:9640
				MIADALADAEIR	235-246	88	645.106	2DLCAF100826-L-002:10197
				GFIEQNTDKDR	134-144	52	662.116	2DLCAF100826-L-001:8545
				MSNPFLEDNVER	282-293	35	725.535	2DLCAF101007-L-001:4221
				IVPNQPPNAGLNVR	162-175	72	745.061	2DLCAF101007-L-006:3356
				FQNVPGDEESAELAK	335-349	51	817.529	2DLCAF101007-L-001:3303
				GLPFDALLGSIEMALR	319-334	49	851.935	2DLCAF100205-L-024:8644
				HEITEQEQNEYVDTIVKR	264-281	46	744.794	2DLCAF100826-L-001:9331
XP_752234	AFUA_4G05900	470	20101028/F124334.dat	AQAANSKEEFIK	41-52	59	668.506	1DLCAF100114-L-004:5019
				RPLDTVAVGAVSR	117-129	70	671.017	2DLCAF100826-L-002:9416
XP_752719	AFUA_1G13490	469	20101028/F124334.dat	VNQILHHEK	30-38	36	559.37	2DLCAF101007-L-006:2598
				VLVIGGGDGGVLR	90-102	78	606.523	2DLCAF100205-L-004:4961
				VHIGDGFQFLK	144-154	48	631.059	2DLCAF100205-L-004:5352
				KNEFDVIITDSSDPEGPAESLFQKPYFELLR	157-187	53	1195.65	2DLCAF100205-L-004:6946
XP_751780	AFUA_4G10460	469	20101028/F124334.dat	FSSEDSFR	188-195	30	488.058	2DLCAF100205-L-004:3563
				EGEQFANAFFDTEK	68-81	41	816.56	2DLCAF100205-L-018:4782
				ALADIRPIAVDDADSIIR	407-424	80	642.295	2DLCAF100205-L-024:5819
				NPYGHNVGVTDFLSNVSR	41-58	49	659.769	2DLCAF100205-L-006:7272
				AILNNPSTYEIINPADFGMTR	348-368	44	1169.53	2DLCAF101007-L-006:5816
XP_750781	AFUA_6G08920	461	20101028/F124334.dat	EIEKLK	1031-1036	30	759.474	2DLCAF100826-L-002:8740
				LLGDIDVAASIK	481-492	42	608.206	2DLCAF100205-L-025:6187
				VIDVLDQAGVAR	201-212	61	628.643	2DLCAF100205-L-025:5722
				SYDNLIQGGALR	441-452	63	654.014	2DLCAF100205-L-024:4890
				LSSITGDSETLETVAK	566-581	94	826.113	2DLCAF101007-L-006:3822
				STQPLIMAGLGTGLAPFR	892-909	55	916.184	2DLCAF100205-L-024:6629
				ILDTPYAITAADTTYVGDIK	461-480	80	1071.49	2DLCAF100205-L-025:6413
				TVGVLGQVTDEQDVQEQGVR	316-335	55	719.637	2DLCAF100205-L-025:5633
				AEVDTITFADVLLEFPSAHPDFQDLIR	794-820	59	1020.92	2DLCAF100205-L-027:8410
XP_750569	AFUA_6G06760	440	20101028/F124334.dat	IASALTTISNEK	209-220	83	624.251	2DLCAF100205-L-004:4218
				HAQDLFEDIDLNR	118-130	74	793.647	2DLCAF100205-L-012:6947
				AIVISDSADPTQAVDLSAMPLFKPTTK	137-163	42	939.607	2DLCAF100205-L-005:7489
XP_751929	AFUA_4G08960	436	20101028/F124334.dat	KEDLETSSYSFSGDGK	291-306	78	875.582	2DLCAF100826-L-005:9673
				IDFAMLESAATSQTSFSNAPK	307-327	83	739.381	2DLCAF100205-L-019:5900
XP_754960	AFUA_3G06460	434	20101028/F124334.dat	NAPSALNTVIVPNVTLPVDLHER	111-133	97	1235.85	2DLCAF100826-L-002:10874
XP_753583	AFUA_5G10610	434	20101028/F124334.dat	IPSFSK	119-124	41	678.384	2DLCAF100826-L-002:9099
				VEIGLDSIPEGK	176-187	35	629.021	2DLCAF101007-L-006:4029
				TQDEIQEAQQIDWK	204-217	87	866.532	2DLCAF100205-L-025:5560
				SNQVFSYFMAGALGLGSAVGAK	133-154	105	1088.54	2DLCAF100205-L-026:8047
				ATVQDFLVNMSASADVLAQAK	155-175	43	1090.2	2DLCAF100205-L-019:6441
XP_755408	AFUA_2G10750	434	20101028/F124334.dat	MSNLGAGLK	61-69	34	446.093	2DLCAF100205-L-018:2987
				SPIMVATDVASR	419-430	33	632.469	2DLCAF100205-L-012:5985
				KQDWDLDSLPK	70-80	55	672.79	2DLCAF101007-L-006:3773
				GTAITFFTTENSK	484-496	48	709.082	2DLCAF100205-L-025:5952
				SFYKEHPDVAAR	84-95	53	710.589	2DLCAF101007-L-001:2672
				ITQIVEVVSDFEK	340-352	47	754.571	2DLCAF100205-L-019:5883
				DITHVLNYDYPNNSEDYIHR	454-473	50	827.03	2DLCAF100205-L-024:5229
				NVPRPVENFDEAGFPQYVLSEVK	115-137	47	878.824	2DLCAF100205-L-004:6112
XP_751672	AFUA_4G11580	429	20101028/F124334.dat	AIWEVINWK	213-221	42	1158.56	2DLCAF100826-L-002:10894
				SSGGGEPPSGALAK	118-131	50	607.948	2DLCAF101007-L-003:3273
				AIDETYGSLENFQGK	132-146	65	836.529	2DLCAF101007-L-003:5209
				MNTALAGIQGSGWAWLVR	147-164	51	965.718	2DLCAF101007-L-006:6193
				ATLPDLSYDYGALEPSISGK	35-54	50	1049.64	2DLCAF101007-L-006:5119
				NHHQTYVNSYNQAIEQLQEAQAK	62-84	82	905.679	2DLCAF100205-L-006:6937
				TYANQDPVVGQFQPLLGIDAWEHAYYLQYQNR	175-206	37	1267.01	2DLCAF101007-L-001:6804
XP_750185	AFUA_1G04370	426	20101028/F124334.dat	EVPSLLDIFR	65-74	59	594.987	2DLCAF100205-L-006:8826
				TVQPSDSDAKEPINK	323-337	62	543.928	2DLCAF100205-L-005:4784
				TVAPPPELVASVAAFLSQFGFK	22-43	103	1138.77	2DLCAF100205-L-018:7533
XP_754069	AFUA_5G05630	418	20101028/F124334.dat	LTPDVDALDIAATK	127-140	94	721.995	1DLCAF100114-L-004:4932
				VVLYPLNTESAMK	63-75	33	732.688	2DLCAF100205-L-005:6488
XP_747906	AFUA_5G04370	416	20101028/F124334.dat	LGSDNLALDQPR	295-306	36	649.72	2DLCAF100205-L-018:3468
				SVFETVGSFVEK	422-433	64	664.739	2DLCAF100205-L-025:6245
				GNDMQIGTYLEK	134-145	55	684.877	2DLCAF100205-L-025:5654
				HTESIDVHDAMGSNVR	180-195	36	590.354	2DLCAF100205-L-024:4025
				NNFNTPEWQGYNVLQR	436-451	35	990.882	2DLCAF100205-L-006:7383
				FVPATWEQALTEISSAQQK	246-264	89	1067.67	2DLCAF100205-L-024:6638
				AAAYEVGFTTPSSEVAQTKPK	456-476	51	728.264	2DLCAF100205-L-018:3790
				AASEFLNKPLPYDDIEALRDR	556-576	46	812.21	2DLCAF100205-L-024:5529
				SDLQIGLVGEEFESTFEYEHLGSNISSLK	361-389	37	1077.3	2DLCAF100205-L-026:7815
XP_750283	AFUA_1G05340	413	20101028/F124334.dat	FIAAYSAFLK	88-97	54	566.129	2DLCAF100205-L-025:6313
				IGVLEYDEEK	184-193	39	597.129	2DLCAF100205-L-012:6050
				TTVDEEEDEE	212-221	45	598.302	1DLCAF100114-L-004:2991
				LPIPGWVDTVK	102-112	54	612.983	2DLCAF100826-L-002:10576
				IGVLEYDEEKGGR	184-196	35	489.059	2DLCAF100205-L-018:3244
				GSRPNHHVDASGSVDR	160-175	47	564.586	2DLCAF101007-L-006:2432
XP_747150	AFUA_8G00550	406	20101028/F124334.dat	SMLEDAGLK	185-193	33	963.174	2DLCAF101007-L-001:3442
				LGHQPELLR	11-19	40	532.12	2DLCAF100826-L-002:9198
				ALDATYDDALEGK	22-34	65	691.742	2DLCAF100826-L-002:9693
				ILDSGTADGTWLR	49-61	47	703.188	2DLCAF101007-L-003:5563
				LVVAPLDMSEPGKK	35-48	61	742.461	2DLCAF100826-L-002:9901
				SSFTGEQLDALPAR	236-249	63	746.679	2DLCAF100826-L-002:9898
				DPDGITYFAHSFK	86-98	57	749.759	2DLCAF100826-L-002:10282
				MASEMFTGIGVGDFANNNK	166-184	39	1002.62	2DLCAF100826-L-001:10259
XP_746709	AFUA_7G02230	393	20101028/F124334.dat	LNWATGGGLADR	141-152	78	615.868	2DLCAF100205-L-024:4709
				ALSLNGTPMPNTNR	124-137	78	743.505	2DLCAF100205-L-024:4557
				SFFQGFGEITYVK	305-317	77	762.446	2DLCAF100205-L-026:7394
				TTLWMGELEPWIDENFIR	67-84	44	1126.22	2DLCAF100205-L-006:9378
XP_747802	AFUA_6G02750	387	20101028/F124334.dat	LQTTLK	71-76	35	703.463	2DLCAF100826-L-002:8657
				LAESYQNMQK	148-157	69	606.21	2DLCAF100205-L-005:4958
				MNVQPIQAIEEVNMFK	78-93	41	946.086	2DLCAF100205-L-005:7642
				ELTELVPGILNQLGPDSLASLR	125-146	64	1168.53	2DLCAF100826-L-002:11883
				MNVQPIQAIEEVNMFKEDGNVIHFAAPK	78-105	78	1057.38	2DLCAF100205-L-006:8412
XP_752417	AFUA_1G10510	386	20101028/F124334.dat	VLTVINANQR	120-129	68	564.287	2DLCAF101007-L-001:3144
				YTPLDLRPR	141-149	39	566.098	2DLCAF101007-L-006:3348
				QLEELKTELSQLR	83-95	47	794.215	2DLCAF100826-L-002:10200
XP_751695	AFUA_4G11340	373	20101028/F124334.dat	AIALDVNDAAALDK	55-68	83	700.258	2DLCAF100205-L-019:5235
				VLLLGSGFVTKPTVEVLTK	10-28	44	668.067	2DLCAF100205-L-026:7360
				ILGATSSDEKDLEWAIASK	289-307	52	678.86	2DLCAF100205-L-024:5421
				ALEQADLAISLIPYTFHALVIK	69-90	47	809.693	2DLCAF100205-L-024:7830
XP_754975	AFUA_3G06310	372	20101028/F124334.dat	INVELTAGGGGK	254-265	80	558.773	2DLCAF100205-L-005:5505
				LAEEAIAPEGK	8-18	71	564.599	2DLCAF100205-L-005:5159
				GFGFIEFDNYDR	220-231	59	740.853	2DLCAF100205-L-005:7263
				EKEPADEPQEQPEQSTETAPAEEHSQR	145-171	64	1026.47	2DLCAF100205-L-004:3218
XP_751943	AFUA_4G08810	370	20101028/F124334.dat	ISDYNFGTILR	94-104	67	649.762	2DLCAF100205-L-004:5453
				AVEHLMTYWAILEK	24-37	51	852.33	2DLCAF100205-L-004:6108
				VSPGVEYDQDTTIFAMR	105-121	86	964.994	2DLCAF100205-L-006:7412
XP_754866	AFUA_3G07430	366	20101028/F124334.dat	LFDEVVPK	23-30	48	474.285	2DLCAF100205-L-024:4820
				IESYGSASGTPK	141-152	39	598.998	2DLCAF101007-L-006:2760
				KIESYGSASGTPK	140-152	72	663.009	2DLCAF100205-L-024:3606
				HDKPGLLSMANAGK	91-104	61	720.09	2DLCAF100205-L-024:4062
				TFFDITIDGQPAGR	5-18	46	769.562	2DLCAF100205-L-025:6382
				IIPQFMLQGGDFTK	55-68	51	798.172	2DLCAF100826-L-001:10344
				SIYGDRFPDENFQLK	76-90	50	915.111	2DLCAF100205-L-024:5213
XP_749253	AFUA_2G01170	359	20101028/F124334.dat	ELPDFDALK	313-321	35	1047.52	2DLCAF100826-L-005:10456
				GPGFAGPGSQDR	378-389	50	573.588	2DLCAF100826-L-005:9215
				FKELGLNTIR	78-87	45	596.169	2DLCAF101007-L-001:3606
				YMTEGAGKGPGFAGPGSQDR	370-389	67	661.504	2DLCAF100205-L-005:5321
				DAPNWDVDNDALPAIPEPAKK	349-369	36	759.592	2DLCAF100205-L-012:6881
				NTLAFFSGNEVINDGPSSSAAPYVK	151-175	78	1293.43	2DLCAF100205-L-006:7797
XP_748734	AFUA_3G04170	354	20101028/F124334.dat	VVAPWSAEDAK	192-202	61	586.729	2DLCAF100205-L-024:4360
				YGVEAEVINLR	278-288	85	631.745	2DLCAF100205-L-024:5118
				DALNEALAEELESNPK	55-70	56	871.995	2DLCAF101007-L-006:4807
				SVKPLDVETIIQSLKK	289-304	43	600.348	2DLCAF100205-L-024:5966
				GPNGFAAGVAAQHSQDYSAWYGSIPGLK	164-191	55	950.899	2DLCAF100205-L-024:5936
XP_750747	AFUA_6G08580	351	20101028/F124334.dat	GWDIGIAGMAVGGER	407-421	84	745.103	2DLCAF100205-L-005:7085
				NLEQGPTPSGQKPGETTTGTLGVK	325-348	49	799.889	2DLCAF100205-L-004:3906
XP_747207	AFUA_8G04000	347	20101028/F124334.dat	FTTAPALAIPK	294-304	43	565.425	2DLCAF101007-L-006:3938
				GKPDVTVTQDEEPK	213-226	31	515.082	2DLCAF100205-L-018:2592
				VNLHGGAVAIGHPIGASGAR	343-362	62	927.872	2DLCAF101007-L-001:3208
				AGLFDEEIAPIQLPGFR	196-212	62	937.063	2DLCAF100205-L-024:7143
				TPVGSFLGSLSSLTAPQLGAHAIK	15-38	71	785.223	2DLCAF100205-L-024:6740
				AIKPAFIPGSGTVTAPNSSPLNDGAAAVVLVSEAK	235-269	45	1117.6	2DLCAF101007-L-006:5549
XP_751547	AFUA_4G12850	346	20101028/F124334.dat	TGEYEEK	192-198	30	428.179	2DLCAF100826-L-001:3240
				ASEAVSSAADTAK	538-550	72	604.505	2DLCAF101007-L-003:2863
				WTAPLIDNPAYK	360-371	31	694.832	2DLCAF101007-L-006:4209
				EKASEAVSSAADTAK	536-550	33	733.472	2DLCAF100826-L-001:8417
				HPVEVALEEASKPK	436-449	90	767.665	2DLCAF101007-L-001:2955
				ETFDLKHPVEVALEEASKPK	430-449	55	756.736	2DLCAF100826-L-002:10453
XP_752927	AFUA_1G15610	343	20101028/F124334.dat	VIGSVGSDEKLEYITK	184-199	89	869.744	2DLCAF100826-L-002:9763
				SYSPAFELGKPIDSTTIAK	65-83	66	1013.17	2DLCAF101007-L-006:4169
				KGETIFVSAASGAVGQLVGQLAK	156-178	39	744.69	2DLCAF100205-L-024:6890
XP_755133	AFUA_2G07970	326	20101028/F124334.dat	KLVSDGLIIR	63-72	48	557.629	2DLCAF100205-L-024:4473
				NALASQEQQE	202-211	70	559.372	1DLCAF100114-L-004:3660
				MPSQLLWMR	109-117	66	581.693	2DLCAF100205-L-018:4992
				HLYHELYHLSK	138-148	38	480.961	2DLCAF100205-L-024:3953
				IWLDPNEMNEISNANSR	42-58	51	1001.91	2DLCAF100205-L-024:5784
XP_749473	AFUA_2G03380	325	20101028/F124334.dat	LPAAGVGDMVMATVK	37-51	86	730.327	2DLCAF100205-L-024:5612
				LNRLPAAGVGDMVMATVK	34-51	75	922.237	2DLCAF100205-L-024:5510
XP_752456	AFUA_1G10910	318	20101028/F124334.dat	EVEDQMR	344-350	33	922.464	2DLCAF100826-L-005:9701
				LAVNMVPFPR	272-281	30	572.694	2DLCAF100205-L-018:4841
				VGDQFTAMFR	400-409	33	586.234	2DLCAF100205-L-004:5329
				AVLVDLEPGTMDAVR	82-96	69	793.628	2DLCAF100205-L-024:5654
				MSSTFIGNSTSIQELFK	382-398	60	945.707	2DLCAF100205-L-018:5595
				GHYTEGAELVDQVIDVVR	123-140	76	1000.87	2DLCAF100205-L-019:6107
				AGPFGELFRPDNFVFGQSGAGNNWAK	97-122	60	928.441	2DLCAF100205-L-006:8566
XP_750445	AFUA_1G06960	318	20101028/F124334.dat	STNDPIAGLK	291-300	38	508.191	2DLCAF100205-L-005:5601
				VMTEEELKALDK	308-319	51	703.589	2DLCAF100205-L-005:5734
				YGGHSMSDPGTTYR	268-281	40	510.486	2DLCAF100205-L-024:3788
				SHVDEEVAIAEQMPAPENNPR	323-343	63	778.785	2DLCAF100205-L-025:5498
				LSDESFETYEIDPPPYDLEVTKK	16-38	73	905.867	2DLCAF100205-L-006:7540
XP_747696	AFUA_6G03810	313	20101028/F124334.dat	AIDAFEAQAVK	101-111	35	582.104	2DLCAF100205-L-004:4273
				NFKPATYDVNR	87-97	31	442.538	2DLCAF100205-L-005:5180
				NQAIVDEIEGYVK	74-86	78	739.625	2DLCAF100826-L-006:11437
				TLENIETARPFDELTVDEVAAAQPEIDEK	130-158	47	1082.3	2DLCAF100205-L-004:5908
XP_754776	AFUA_3G08380	301	20101028/F124334.dat	LNDIEDVER	277-285	70	551.981	2DLCAF100205-L-004:3752
				KIGQANTLEHR	115-125	60	423.063	2DLCAF100205-L-018:2252
				VIVIDINDPLAPK	264-276	65	704.235	2DLCAF100826-L-002:10695
				VLGVMALLDEEETDWK	248-263	43	924.985	2DLCAF101007-L-006:6450
				GDISLANTSVENSSDRADPAQLASIPK	346-372	52	919.698	2DLCAF100205-L-024:5259
XP_752907	AFUA_1G15390	301	20101028/F124334.dat	GLDLSQLDDEPASR	99-112	77	758.589	2DLCAF100205-L-012:6473
				DALLAAEEASLPSKPK	71-86	78	820.476	2DLCAF100205-L-012:6402
XP_755878	AFUA_2G15430	298	20101028/F124334.dat	TVVVTGASGPR	21-31	34	522.512	2DLCAF101007-L-003:3469
				PIPVPAASSLLDLLSLK	2-18	83	866.89	2DLCAF100205-L-006:9711
				LVADVIAEFGQIDAFIANAGR	90-110	95	730.984	2DLCAF100205-L-006:9848
XP_756025	AFUA_2G16880	298	20101028/F124334.dat	TVAGGAYTVSTPAAAATR	63-80	122	833.056	2DLCAF101007-L-006:3266
XP_749957	AFUA_1G02070	298	20101028/F124334.dat	LSDYIPPPYK	161-170	34	596.622	2DLCAF100205-L-018:3670
				SFVGVMHTVDEMK	124-136	79	740.492	2DLCAF100205-L-024:4992
				LSDYIPPPYKNEEAAR	161-176	47	622.067	2DLCAF100205-L-024:4288
				VLFDGVVEYEDGTPATTSQMAK	238-259	106	1179.56	2DLCAF100205-L-025:6122
XP_754081	AFUA_5G05490	297	20101028/F124334.dat	MLDLADFVSDR	1-11	67	641.189	2DLCAF101007-L-006:5384
				YEVMQIGSELNALQK	47-61	63	862.264	2DLCAF101007-L-006:4921
				TIGNYVHESVPVSNNEDDNVVVR	107-129	64	853.09	2DLCAF100205-L-004:4602
XP_750933	AFUA_6G10450	297	20101028/F124334.dat	APSGANTISAK	195-205	70	509.022	2DLCAF101007-L-003:2818
				ETVGPDVKPSEVDEPAGR	176-193	79	941.66	2DLCAF101007-L-006:3134
XP_747053	AFUA_8G01530	296	20101028/F124334.dat	WQNQFTWELAR	72-82	39	739.894	2DLCAF101007-L-003:7798
				FQSLSSEDAEFEPTLK	123-138	82	914.55	2DLCAF100205-L-006:7168
				SLWSNLGQHIKEEESDDLPSLEK	139-161	59	885.515	2DLCAF100205-L-005:7175
XP_754019	AFUA_5G06130	294	20101028/F124334.dat	VIFQGFTGK	45-53	49	498.965	2DLCAF101007-L-006:3764
				IAALESAGVTVER	300-312	81	658.542	1DLCAF100114-L-006:6571
				AGTMHLDRPVFANVSEAVK	78-96	43	681.792	2DLCAF101007-L-006:3823
XP_755363	AFUA_2G10300	288	20101028/F124334.dat	IAGYTTHLMK	109-118	59	567.97	2DLCAF101007-L-001:3000
				LTLDFETNKR	83-92	60	618.681	2DLCAF101007-L-001:3538
				VNVVNVSQHQVQERPR	194-209	62	630.479	2DLCAF100205-L-024:3911
XP_750489	AFUA_1G07430	287	20101028/F124334.dat	TIDFQEAAEK	86-95	63	576.524	2DLCAF100826-L-004:12741
XP_752144	AFUA_4G06820	280	20101028/F124334.dat	NDELSSIDLPSLK	275-287	70	715.816	2DLCAF100826-L-005:10649
XP_754942	AFUA_3G06640	277	20101028/F124334.dat	VLAVDLLNPTPQAEAR	2-17	82	854.179	1DLCAF100114-L-006:7316
XP_748738	AFUA_3G04210	277	20101028/F124334.dat	IVEIGPADTLGGMAR	44-58	68	750.111	2DLCAF100205-L-018:4521
XP_747989	AFUA_5G03550	275	20101028/F124334.dat	MLTGDALAIAK	631-641	68	552.251	2DLCAF100205-L-018:4091
				TGTLTANKLSIR	459-470	47	638.137	2DLCAF100205-L-018:3640
				ADGFAEVFPEHK	676-687	43	674.464	2DLCAF100205-L-004:4639
				GHLTAMTGDGVNDAPSLK	698-715	94	892.651	2DLCAF100205-L-024:4340
				GHLTAMTGDGVNDAPSLKK	698-716	33	638.222	1DLCAF100114-L-004:5126
XP_754447	AFUA_3G11740	274	20101028/F124334.dat	ITEGNVSQWGEVK	96-108	69	723.545	2DLCAF100205-L-018:3627
				SIEVGTTPVDADTTTDTVK	193-211	51	975.733	2DLCAF100826-L-005:9885
				VMEQQEAVVMPGNHAVDR	411-428	65	670.871	2DLCAF100205-L-012:5826
XP_754728	AFUA_3G08880	273	20101028/F124334.dat	IESLKGDETVYEDLGLDAK	423-441	85	1048.28	2DLCAF100826-L-001:9983
				YPGPSNAQLPKDPEYPENVQQK	338-359	50	834.178	2DLCAF101007-L-001:3485
				EAHEEQPGEELEKLEHENEER	402-422	38	854.794	2DLCAF100826-L-001:9463
XP_748092	AFUA_5G02500	267	20101028/F124334.dat	GAEYDNGIPQSDNAIEAGETK	4-24	61	1090.46	2DLCAF100826-L-004:12973
				TADLPDVPAGGMHSGGGAPGHSSGK	54-78	56	1138.62	2DLCAF101007-L-001:2817
XP_754233	AFUA_3G13910	258	20101028/F124334.dat	SAVGLADSTVASR	9-21	71	617.468	2DLCAF100205-L-004:3874
XP_749356	AFUA_2G02210	251	20101028/F124334.dat	HAEEVEGSQSAGLPR	262-276	85	784.505	2DLCAF100205-L-004:3407
				ILQGEPILEHEGVQYGIPSENIGHGDLGGK	125-154	49	1053.06	2DLCAF100205-L-006:7292
XP_753955	AFUA_5G06780	251	20101028/F124334.dat	DSLPSPLLVDLLAK	415-428	42	741.104	2DLCAF100205-L-024:7130
				ITVGEEYDADQDEAFTDPEQIHLVR	177-201	98	964.31	2DLCAF100205-L-025:6169
XP_753706	AFUA_5G09330	250	20101028/F124334.dat	EALAGFVGAEVDKLIETK	60-77	90	945.791	2DLCAF100826-L-006:13224
XP_750202	AFUA_1G04540	248	20101028/F124334.dat	VFTGGDQGWVDLK	66-78	73	711.373	2DLCAF100205-L-025:5917
				YNSASAEAPPAERPK	51-65	44	794.534	2DLCAF101007-L-001:2502
				VSPTDQGELTGILAELGYSK	298-317	29	1040.07	2DLCAF100205-L-024:6874
				SSLAPIYLGVGLIGLGVGLYR	30-50	55	1059.92	2DLCAF100205-L-027:8483
XP_747694	AFUA_6G03830	243	20101028/F124334.dat	LAAIVEIIDHK	31-41	62	611.807	2DLCAF100826-L-002:10344
				LAAIVEIIDHKR	31-42	37	460.245	2DLCAF100205-L-019:5376
				VLVDGPSTEENKIVPR	43-58	69	877.124	2DLCAF101007-L-001:3459
				HALPLAHATLTPFVIPK	59-75	55	609.764	2DLCAF100205-L-005:6902
XP_748739	AFUA_3G04220	241	20101028/F124334.dat	APASNETYAR	1572-1581	51	540.537	1DLCAF100114-L-004:4654
				FPVILQWTGGR	737-747	29	637.734	2DLCAF100205-L-018:5415
				GIDVPFHSTFLR	1999-2010	29	695.071	2DLCAF100205-L-024:5470
				ILEDLEDIEISAK	451-463	88	744.573	2DLCAF100205-L-025:6244
				AAAGRPTKPYESALFR	145-160	43	579.197	2DLCAF101007-L-006:3158
				LDEPDVELLGQTLTFR	1475-1490	43	923.795	2DLCAF100205-L-024:6724
				SPSGLLSATQFTQPALTLMEK	1794-1814	49	1111.01	2DLCAF101007-L-006:5991
XP_747557	AFUA_6G05200	238	20101028/F124334.dat	KPGNPQQPAK	75-84	38	533.133	2DLCAF101007-L-003:2681
				ADLREDAVAR	115-124	37	372.75	2DLCAF100205-L-018:2525
				NLVSVSWGPNAATR	85-98	54	736.581	2DLCAF100205-L-024:5082
				TNVSSDLVWQITR	6-18	78	759.81	1DLCAF100114-L-005:7335
				AVGVQATENGGVVVITK	58-74	56	822.076	2DLCAF101007-L-006:7562
XP_756045	AFUA_2G17110	237	20101028/F124334.dat	EVAVVEVPNVR	484-494	35	606.096	2DLCAF100205-L-024:4769
				YALGVSNPSALR	472-483	46	624.721	2DLCAF100205-L-024:4588
				KEELDTSTAILK	25-36	43	674.599	2DLCAF100826-L-002:9506
				VVSQLLTLMDGMK	342-354	62	718.119	2DLCAF100826-L-002:11142
				SNVVVMAATNRPNSIDPALR	357-376	41	709.367	2DLCAF100205-L-024:4878
				IAVLPIADTVEGLTGSLFDVYLAPYFR	132-158	94	1471.16	2DLCAF100205-L-024:8835
XP_753827	AFUA_5G08090	231	20101028/F124334.dat	IAEGAAMIR	147-155	32	466.696	2DLCAF100205-L-018:3015
				GGVIMDVVNAEQAR	27-40	72	729.732	2DLCAF100205-L-025:5874
				IAEEAGAAAVMALER	41-55	38	751.153	1DLCAF100114-L-004:4957
				SILQNSTDPEIELR	184-197	77	807.735	2DLCAF100205-L-025:5846
				IAEEAGAAAVMALERVPADIR	41-61	60	718.752	2DLCAF100205-L-024:6150
XP_755233	AFUA_2G08990	230	20101028/F124334.dat	TVAVLAQTIFDEK	302-314	78	718.17	2DLCAF100826-L-002:10752
XP_750721	AFUA_6G08320	229	20101028/F124334.dat	IADDIQR	284-290	33	415.496	2DLCAF101007-L-003:3191
				GLQAAPELSR	181-190	39	521.477	2DLCAF101007-L-003:4171
				VEVLEQELVR	302-311	42	607.602	2DLCAF100826-L-005:10232
				AEANNLVAEAQLTNVTR	312-328	93	907.839	2DLCAF101007-L-001:4203
				VNIAAQLSEWGEGTEDDAVSDISDK	214-238	44	1325.61	2DLCAF101007-L-001:5530
XP_755283	AFUA_2G09490	225	20101028/F124334.dat	ELFAALK	800-806	32	791.481	2DLCAF100826-L-005:10260
				ISTPTATPPPR	581-591	34	569.191	2DLCAF100205-L-004:3473
				EAAAEAAYYAR	739-749	74	593.491	2DLCAF100205-L-018:2814
XP_750211	AFUA_1G04620	224	20101028/F124334.dat	FPAAIDYLDTGK	301-312	42	656.279	2DLCAF101007-L-006:4513
				FPLVPGHETVGIVAAVGSK	60-78	81	939.869	2DLCAF100826-L-002:10459
XP_754556	AFUA_3G10630	222	20101028/F124334.dat	FSAPAAPQSPEEANLANDLK	67-86	101	1035.59	2DLCAF101007-L-001:4305
				QLQAYKPTPIKPGDAEAHVQK	46-66	45	773.804	2DLCAF101007-L-001:2992
XP_754620	AFUA_3G09990	220	20101028/F124334.dat	VPDPSTFTSNTVQSTAR	92-108	86	904.483	2DLCAF101007-L-001:3654
				ANEAIISSAAPGSTTAELAK	25-44	71	952.119	2DLCAF101007-L-003:4463
XP_754438	AFUA_3G11830	220	20101028/F124334.dat	LSGTGSSGATIR	497-508	48	553.752	2DLCAF100826-L-001:8340
				IAEIPDVDTSTIGTK	156-170	39	780.639	2DLCAF100205-L-004:4784
				LLIGQNGILSTPAASNLIR	83-101	78	976.239	2DLCAF101007-L-001:5420
XP_753517	AFUA_5G11320	216	20101028/F124334.dat	VNEVVGANPPALEAAIK	90-106	60	846.848	2DLCAF101007-L-006:4145
				FYEIDVDELSEVAAELGVR	58-76	114	1077.87	2DLCAF100205-L-006:9439
XP_754573	AFUA_3G10460	213	20101028/F124334.dat	EGESYYVFNDMFR	107-119	75	828.956	2DLCAF100826-L-001:10492
				DHSMLTFETSSVQGVSGIVEK	32-52	32	751.061	2DLCAF100205-L-019:5622
XP_750785	AFUA_6G08960	213	20101028/F124334.dat	VDDEPEAGDIK	245-255	56	594.879	2DLCAF100205-L-004:3404
				LSSEKIEFATVGK	205-217	46	705.087	2DLCAF101007-L-001:3431
				ATSVGANNASAQSLLK	161-176	42	766.736	2DLCAF100826-L-001:9198
				IYHHLWNADEINALLK	223-238	52	650.857	2DLCAF100205-L-006:7515
XP_750954	AFUA_6G10660	211	20101028/F124334.dat	TVLDLMLR	375-382	40	960.602	2DLCAF100826-L-002:10646
				VETVTGVLR	114-122	39	487.221	2DLCAF100205-L-004:4142
				FVAKPDQLIK	74-83	30	580.08	2DLCAF100826-L-001:9259
				GVHNVLVDFISR	197-208	55	678.681	2DLCAF100826-L-002:10599
				NYPSNEEIAAALLSK	179-193	40	810.813	2DLCAF100205-L-024:5646
				VLFIGGGIANFTNVASTFK	391-409	72	978.74	2DLCAF100205-L-026:7856
				EGDWILFTHEGGVDVGDVDAK	147-167	60	753.712	2DLCAF100205-L-027:7218
XP_755340	AFUA_2G10070	209	20101028/F124334.dat	VLGTNFIDVATK	944-955	51	640.04	2DLCAF100205-L-025:6044
				IGLGHTLPELPNAVTK	415-430	34	554.295	2DLCAF101007-L-006:4173
				LLNASAVSPDHPVVITK	821-837	57	587.796	2DLCAF101007-L-006:3663
				EINIPIAESIAVNTVDEALK	230-249	52	1070.68	2DLCAF101007-L-006:6673
				EINIPIAESIAVNTVDEALKAAESVGYPIIVR	230-261	37	1132.48	2DLCAF100205-L-024:8780
XP_753994	AFUA_5G06390	207	20101028/F124334.dat	LIAGGAAQNTAR	59-70	89	571.988	2DLCAF100205-L-024:3718
				AYAESHEWNTDDVVEIAK	225-242	45	693.007	2DLCAF100205-L-026:6608
XP_753425	AFUA_5G12260	207	20101028/F124334.dat	GSTEPITYSGAR	229-240	46	620.109	2DLCAF100205-L-004:3530
				AGTVAVLDEFINK	267-279	68	688.844	2DLCAF101007-L-006:5061
XP_755657	AFUA_2G13250	206	20101028/F124334.dat	LLGASVVAVDAGSR	484-497	115	657.656	2DLCAF100205-L-026:6518
				LTEYVGGANIWLK	397-409	29	732.869	2DLCAF100205-L-026:7012
				EHFLSVQELAEGVVIGSQIITVLGQAPAGQAAK	232-264	29	1120.95	2DLCAF100205-L-019:7126
XP_753350	AFUA_5G13040	205	20101028/F124334.dat	EGTPAADGASPADAGSQK	60-77	93	815.52	2DLCAF100205-L-012:4715
XP_750121	AFUA_1G03710	203	20101028/F124334.dat	LVYSDNETSPEEK	379-391	81	755.986	2DLCAF100205-L-005:5030
				GETTLEELPAAVVVGTIR	406-423	57	928.417	2DLCAF101007-L-006:5718
XP_752059	AFUA_4G07660	202	20101028/F124334.dat	ELVSQIFDEAR	286-296	58	654.259	2DLCAF100205-L-018:4793
				KAYPTSLILAPTR	273-285	42	716.407	2DLCAF100205-L-024:4614
				ELVSQIFDEARK	286-297	39	718.179	2DLCAF100205-L-024:5186
				MADALSDFLLNQR	462-474	56	747.807	2DLCAF101007-L-006:5475
				IVEGEDMPNVNER	373-385	63	751.512	2DLCAF100205-L-024:4224
XP_749345	AFUA_2G02100	201	20101028/F124334.dat	IITSTGALSLK	206-216	49	552.594	2DLCAF100205-L-025:5531
				VGTFPFSANSR	423-433	31	591.979	2DLCAF100205-L-024:4673
				GTGAFVDEHTVK	158-169	40	631.241	2DLCAF100826-L-001:8729
				VNLLDGGEQTLR	170-181	40	658.17	2DLCAF100205-L-005:6151
				AEEEAVAAVEYIK	371-383	41	711.267	2DLCAF100205-L-025:5689
				RPYTEGLGLENIGIDKDER	321-339	53	726.034	2DLCAF100205-L-004:4900
				LGADVTVVEFLGQIGGPGMDADIAK	241-265	31	830.511	2DLCAF100205-L-027:7782
XP_753699	AFUA_5G09400	193	20101028/F124334.dat	AYQVDVTNPK	87-96	43	567.955	1DLCAF100114-L-004:4711
				ANTVSPGYIATEISNFVPQETK	226-247	77	1184.21	2DLCAF100205-L-024:6671
XP_750895	AFUA_6G10060	192	20101028/F124334.dat	LPGASQEVIVSEFNK	49-63	92	809.568	2DLCAF101007-L-001:4298
XP_747839	AFUA_6G02380	192	20101028/F124334.dat	SKLVIK	231-236	30	687.51	2DLCAF100826-L-002:8860
				FLEDMTEAEAAR	91-102	36	691.997	2DLCAF100205-L-018:3849
				AVITHQGASADSGHYTSYVK	497-516	69	1046.67	2DLCAF101007-L-001:2838
XP_755976	AFUA_2G16400	191	20101028/F124334.dat	ALDLSGTTLQGR	127-138	37	616.021	2DLCAF100205-L-018:3809
				TVTDTPSSPAPSTDSK	319-334	78	795.966	2DLCAF100205-L-018:2523
XP_747586	AFUA_6G04920	191	20101028/F124334.dat	GAIVVKEDVAEAVK	314-327	48	714.63	2DLCAF100826-L-002:9555
				VLMVLYDGGEHAK	58-70	33	716.604	2DLCAF100826-L-002:9854
				LAVTAGVGSDHVDLNAANK	142-160	102	926.613	2DLCAF100826-L-002:9688
XP_748915	AFUA_7G05950	189	20101028/F124334.dat	EAFSLFDK	18-25	41	478.823	2DLCAF100826-L-005:10505
				VSLESLGDLLR	31-41	91	601.605	2DLCAF100205-L-006:8281
				MSDEEVDELLK	118-128	57	654.544	2DLCAF100205-L-018:4410
XP_752650	AFUA_1G12800	189	20101028/F124334.dat	MSDGLFLNTAR	228-238	79	613.464	1DLCAF100114-L-005:6923
				TPYDNVDTVLIR	157-168	68	703.621	2DLCAF100205-L-018:4374
				APIKWEPVDVTPILK	82-96	38	853.724	2DLCAF100205-L-024:5771
XP_747616	AFUA_6G04620	189	20101028/F124334.dat	LPPNFISGFLEGR	69-81	91	724.403	2DLCAF100826-L-002:11262
XP_755754	AFUA_2G14210	187	20101028/F124334.dat	LLDLDVDETELAR	549-561	91	751.571	2DLCAF100205-L-025:6215
XP_750215	AFUA_1G04660	186	20101028/F124334.dat	GATYGKPTNMGVNQLK	107-122	83	840.113	2DLCAF100205-L-024:4043
XP_749563	AFUA_2G04310	185	20101028/F124334.dat	EFLEASITASQK	334-345	31	662.328	2DLCAF100205-L-019:5158
				ALRDQFVTFNYSK	309-321	49	795.323	2DLCAF100205-L-024:4830
				VATDAVDLFLTANTIAR	244-260	72	896.645	2DLCAF100826-L-002:11116
				EFIEQLCFPAIACNAIYENVYLLGTSLARPVIAR	66-99	36	1266.82	2DLCAF100205-L-024:8668
XP_751311	AFUA_6G14370	184	20101028/F124334.dat	LGLVKGE	207-213	42	358.385	2DLCAF100826-L-003:11871
				AIVAGKEQEIK	126-136	33	593.792	2DLCAF100826-L-001:8458
				GEIGDEIHTVDQTLIFTHGR	104-123	72	747.069	2DLCAF100826-L-001:10204
XP_751152	AFUA_6G12740	183	20101028/F124334.dat	HQTPTVDPVVESTIK	104-118	37	826.591	2DLCAF101007-L-001:3366
				EELAAIAGPLSIAASEIDNIFTTQLR	164-189	121	1372.82	2DLCAF101007-L-006:7934
XP_755365	AFUA_2G10320	183	20101028/F124334.dat	ERIALLQK	291-298	51	970.577	2DLCAF100826-L-002:10659
				IAVEEQEQEGSGAAPSAR	332-349	92	915.054	2DLCAF100205-L-018:2756
				EANAATPSEPAAAETHVER	82-100	39	651.19	2DLCAF100205-L-004:3449
XP_754751	AFUA_3G08640	176	20101028/F124334.dat	NLAILK	227-232	36	671.462	2DLCAF100826-L-006:10346
				TYVADTPLNSATITPK	233-248	95	846.585	2DLCAF101007-L-006:3887
				YIIAGHEDGSVSQYDGK	166-182	36	613.599	2DLCAF100205-L-019:4541
XP_755944	AFUA_2G16090	175	20101028/F124334.dat	VGEMDKEAAQTGEAR	453-467	61	796.202	1DLCAF100114-L-004:4996
				TPQPDWTTIAPALPVLAK	242-259	55	960.179	2DLCAF100205-L-024:6580
XP_755318	AFUA_2G09850	171	20101028/F124334.dat	AIVDEIVSDAAALLK	332-346	113	764.878	2DLCAF101007-L-006:7049
XP_754274	AFUA_3G13480	169	20101028/F124334.dat	LLEEAIER	245-252	47	487.19	2DLCAF100205-L-005:5551
				TAEANNTPENQIK	209-221	51	715.526	1DLCAF100114-L-004:4564
				AVTEHDDAALQELMDKR	272-288	48	648.291	2DLCAF100205-L-024:4674
XP_746550	AFUA_4G03630	168	20101028/F124334.dat	LGIELGDGISNMVK	251-264	42	723.661	2DLCAF100205-L-018:5122
				HWDNKPAEDETEETR	53-67	61	619.935	2DLCAF100205-L-004:3167
XP_748238	AFUA_5G01030	167	20101028/F124334.dat	VGINGFGR	5-12	67	410.55	2DLCAF100205-L-018:3245
XP_752056	AFUA_4G07690	167	20101028/F124334.dat	LGIVFVEQGTR	581-591	63	610.03	2DLCAF100205-L-025:5976
				HVSPAGAAVGVPLSEKER	265-282	44	602.405	2DLCAF100205-L-004:3886
				ALNGSPGYINLLDALNAWALVK	228-249	57	1157.44	2DLCAF100205-L-024:8256
				VTILSDPQDYPEFLKELEAGEISETSR	142-168	47	1022.93	2DLCAF100205-L-024:6928
XP_749367	AFUA_2G02320	167	20101028/F124334.dat	TEKPIAELAVK	518-528	39	400.506	2DLCAF100205-L-005:5569
				NPQNTVAYFR	72-81	49	605.497	2DLCAF100205-L-004:4139
				ILAPSTSASAINPSELAPR	371-389	92	948.115	2DLCAF100205-L-024:5325
XP_746552	AFUA_4G03650	166	20101028/F124334.dat	IDSEELAALAER	398-409	88	658.717	2DLCAF101007-L-006:4208
XP_001481602	AFUA_3G06420	165	20101028/F124334.dat	LIMLAQTGQIR	95-105	66	622.494	2DLCAF100205-L-019:5241
				ELLNAIAENQR	115-125	54	635.976	2DLCAF100205-L-018:3767
				SAILNQILEPEAADRLGR	62-79	41	656.281	2DLCAF100205-L-004:5677
XP_749105	AFUA_7G04030	164	20101028/F124334.dat	IVMDQAEADEENVANPPK	36-53	71	994.154	2DLCAF101007-L-003:3847
XP_755247	AFUA_2G09130	161	20101028/F124334.dat	VPAPGPLSGR	226-235	38	476.069	2DLCAF100205-L-012:5444
				LVDEILKR	63-70	60	493.635	2DLCAF100826-L-002:9470
				GAVMPLLDLGQR	78-89	55	635.612	2DLCAF101007-L-006:5015
[truncated: 484 more rows]
