# Supplementary material for: Development stage-specific proteomic profiling uncovers small, lineage specific proteins most abundant in the Aspergillus Fumigatus conidial proteome
Source: Proteome Sci. 2012 Apr 30;10:30. doi: 10.1186/1477-5956-10-30 (PMC3424117; doi:10.1186/1477-5956-10-30)
Supplement: Additional file 3 — Proteins identified with high confidence for at least one time point. [file 1477-5956-10-30-S3.xlsx]

## Sheet: Sheet1
Additional file 2. Proteins identified with high confidence for at least one time point
Protein accessions			Protein data			Expression values (APEX)				LOG2 expression ratios
GenBank	Uniprot	RefSeq	Mascot score	M.W.	pI	T0	T4	T6	T8	T4/T0	T6/T0	T8/T0	Description (homolog)
AFUA_1G04540	Q4WJW8	XP_750202	164	36151	9.09	527.711	0	9055.02	4043.81	#NUM!	4.1009	2.9379	NADH-cytochrome b5 reductase
AFUA_1G12170	E9RD31	XP_752585	319	48256	6.7	2617.68	0	6185.69	3874.36	#NUM!	1.24065	0.565673	translation elongation factor EF1Tu
AFUA_1G12800	E9QYY1	XP_752650	140	41701	8.72	285.678	0	6994.09	1747.72	#NUM!	4.61368	2.61302	isocitrate dehydrogenase, NAD-dependent
AFUA_2G02100	Q4WIE8	XP_749345	109	54937	8.32	739.99	0	7105.36	5562.99	#NUM!	3.26333	2.91028	dihydrolipoamide dehydrogenase
AFUA_2G04310	Q4WHT0	XP_749563	126	46104	5.35	1734.26	0	9568.99	2414	#NUM!	2.46405	0.477108	argininosuccinate synthase
AFUA_3G06960	Q4WWT1	XP_754910	72	17970	10.23	3675.8	0	9240.79	0	#NUM!	1.32996	#NUM!	60S ribosomal protein L21
AFUA_5G05540	Q4WTN7	XP_754077	96	48306	4.43	504.556	0	6005.89	0	#NUM!	3.57329	#NUM!	nucleosome assembly protein Nap1
AFUA_6G02750	Q4WCX4	XP_747802	337	20533	5.32	4429.62	0	0	21853.9	#NUM!	#NUM!	2.30264	NAC subunit
AFUA_6G05110	Q4WDL0	XP_747566	100	38192	5.65	724.208	0	6906.82	2129.06	#NUM!	3.25355	1.55574	mitochondrial import receptor subunit (Tom40)
AFUA_6G08960	Q4WMR7	XP_750785	155	28188	5.8	4215.82	0	0	10919.5	#NUM!	#NUM!	1.37303	proteasome component Pre9/SsfA
AFUA_6G10660	Q4WM98	XP_750954	143	52885	5.88	2972.28	0	8027.01	5027.66	#NUM!	1.43329	0.758318	ATP citrate lyase subunit AclA
AFUA_6G12790	Q4WLP5	XP_751157	71	43706	8.59	378.197	0	9244.34	2171.08	#NUM!	4.61136	2.5212	NADH-ubiquinone oxidoreductase 39 kDa subunit
AFUA_1G01950	Q4WKM5	XP_749945	56	14672	8.04	0	0	0	3643.5	#DIV/0!	#DIV/0!	#DIV/0!	conserved hypothetical protein
AFUA_1G02070	Q4WKL3	XP_749957	280	35104	8.29	0	0	12576.9	2601.65	#DIV/0!	#DIV/0!	#DIV/0!	cytochrome C1/Cyt1
AFUA_1G02290	Q4WKJ1	XP_749979	547	11768	4.37	54915.3	17377.4	0	0	-1.66	#NUM!	#NUM!	conserved hypothetical protein
AFUA_1G02550	Q4WKG5	XP_750005	95	49993	4.98	0	0	7161.4	0	#DIV/0!	#DIV/0!	#DIV/0!	tubulin alpha-1 subunit
AFUA_1G03100	Q4WKB0	XP_750060	83	17629	5.27	0	19802.5	9180.43	8617.38	#DIV/0!	#DIV/0!	#DIV/0!	ATP synthase delta chain, mitochondrial precursor
AFUA_1G03390	Q4WK81	XP_750089	434	18200	9.82	9854.69	2477.34	20231.5	20055.3	-1.99202	1.03772	1.0251	60S ribosomal protein L12
AFUA_1G03510	Q4WK69	XP_750101	340	32356	8.31	3091.16	5908.57	23739.8	16013	0.934663	2.94109	2.37303	ATP synthase gamma chain, mitochondrial precursor
AFUA_1G03710	Q4WK49	XP_750121	171	45867	8.23	0	4158.96	0	4803.96	#DIV/0!	#DIV/0!	#DIV/0!	C2H2 finger domain protein
AFUA_1G03970	Q4WK23	XP_750147	663	118635	5.88	0	0	0	8182.38	#DIV/0!	#DIV/0!	#DIV/0!	mitochondrial translation initiation factor IF12
AFUA_1G04040	A4D9S6	XP_001481702	422	16207	9.51	23576.3	53410.2	27814.2	20434.6	1.17978	0.238482	-0.206326	ubiquitin UbiA
AFUA_1G04070	Q4WK14	XP_750156	706	21150	5.58	5644.22	66170.1	10670	53464.9	3.55133	0.91872	3.24374	Eukaryotic translation initiation factor eIF15A
AFUA_1G04190	Q4WK03	XP_750167	556	81394	5.74	3757.5	12188.1	6457.56	14156.3	1.69762	0.781216	1.9136	polyadenylate-binding protein
AFUA_1G04320	Q4WJZ0	XP_750180	496	22798	11.17	953.593	76123.3	55237.5	34597.6	6.31882	5.85613	5.18116	40S ribosomal protein S8e
AFUA_1G04370	Q4WJY5	XP_750185	413	45467	4.81	0	0	2017.74	25558.5	#DIV/0!	#DIV/0!	#DIV/0!	ribosome assembly and transport protein Srp40
AFUA_1G04470	Q4WJX5	XP_750195	136	10228	5.14	0	9197.17	0	0	#DIV/0!	#DIV/0!	#DIV/0!	mitochondrial intermembrane space translocase subunit Tim10, putative
AFUA_1G04530	Q4WJW9	XP_750201	418	17392	10.69	15675.3	24968.8	13890.6	10150.3	0.671628	-0.17439	-0.626973	60S ribosomal protein L18ae
AFUA_1G04550	Q4WJW7	XP_750203	137	34008	8.43	0	0	0	4186.45	#DIV/0!	#DIV/0!	#DIV/0!	HMG box protein
AFUA_1G04620	Q4WJV9	XP_750211	143	37829	6.21	2294.88	2870.25	0	4241.08	0.32276	#NUM!	0.886013	alcohol dehydrogenase, zinc-containing
AFUA_1G04660	Q4WJV5	XP_750215	187	27745	11.5	0	0	18592.4	0	#DIV/0!	#DIV/0!	#DIV/0!	60S ribosomal protein L15
AFUA_1G04680	Q4WJV3	XP_750217	72	35781	5.7	3595.43	4929.68	0	5705.71	0.455329	#NUM!	0.666243	NifU-related protein
AFUA_1G04940	Q4WJS7	XP_750243	46	21418	5.96	0	0	10513.1	0	#DIV/0!	#DIV/0!	#DIV/0!	small monomeric GTPase SarA
AFUA_1G05040	Q4WJR7	XP_750253	71	45438	5.86	0	1564.65	0	3659.16	#DIV/0!	#DIV/0!	#DIV/0!	protein mitochondrial targeting protein (Mas1)
AFUA_1G05080	Q4WJR3	XP_750257	461	33474	5.11	12881.4	35955.9	30439.2	19973.3	1.48094	1.24065	0.632787	60S ribosomal protein P0
AFUA_1G05340	Q4WJN7	XP_750283	177	24820	9.56	6857.98	17497.4	87201.7	6350.95	1.35129	3.6685	-0.110812	40S ribosomal protein S19
AFUA_1G05390	Q4WJN2	XP_750288	2465	33300	9.97	4246.26	15631.7	115950	39803.7	1.88021	4.77116	3.22864	mitochondrial ADP,ATP carrier protein (Ant)
AFUA_1G05500	Q4WJM1	XP_750299	64	15664	5.24	8592.41	3650.5	16620.7	2293.35	-1.23497	0.95185	-1.9056	40S ribosomal protein S12
AFUA_1G05630	Q4WJK8	XP_750312	1304	29183	9.18	12675.8	45973	51842.4	18039.5	1.85871	2.03206	0.509089	40S ribosomal protein S3
AFUA_1G05820	Q4WJI8	XP_750332	92	11299	8.35	0	11574.6	0	6642	#DIV/0!	#DIV/0!	#DIV/0!	conserved hypothetical protein
AFUA_1G05990	Q4WJH1	XP_750349	77	23055	10.51	0	4312.87	16432.6	0	#DIV/0!	#DIV/0!	#DIV/0!	60S ribosomal protein L16a
AFUA_1G06340	Q4WJD7	XP_750383	64	21437	10.5	0	0	2820.57	5337.84	#DIV/0!	#DIV/0!	#DIV/0!	60S ribosomal protein L27e
AFUA_1G06390	Q4WJD2	XP_750388	4126	53809	9.19	22203.4	45666.9	187779	83021.5	1.04037	3.08018	1.90271	eukaryotic translation elongation factor EF-1 alpha subunit
AFUA_1G06580	Q4WJB3	XP_750407	425	21796	6.36	23017.2	58773.1	0	128008	1.35244	#NUM!	2.47545	high expression lethality protein Hel10
AFUA_1G06770	Q4WJ94	XP_750426	106	13460	10.89	0	0	0	11786.5	#DIV/0!	#DIV/0!	#DIV/0!	40S ribosomal protein S26
AFUA_1G06830	Q9HGV0	XP_750432	576	11122	4.1	13546.5	54476.1	27355.3	94909.9	2.0077	1.0139	2.80864	60S acidic ribosomal protein P1
AFUA_1G06960	Q4WJ75	XP_750445	169	41452	6.36	0	0	13590.2	6964.44	#DIV/0!	#DIV/0!	#DIV/0!	pyruvate dehydrogenase E1 component alpha subunit
AFUA_1G06980	Q4WJ73	XP_750447	41	52935	9.42	0	0	3600.93	0	#DIV/0!	#DIV/0!	#DIV/0!	30S ribosomal subunit S4
AFUA_1G07380	Q4WJ35	XP_750485	683	234143	5.98	149.797	383.741	12537.1	2243.58	1.35713	6.38706	3.90473	glutamate synthase Glt1
AFUA_1G07430	Q4WJ31	XP_750489	287	13304	3.78	68593.4	0	0	0	#NUM!	#NUM!	#NUM!	conserved hypothetical protein
AFUA_1G07440	Q4WJ30	XP_750490	3864	69618	5.09	47208.8	66715.5	28550	32121.6	0.498966	-0.725564	-0.555514	molecular chaperone Hsp70
AFUA_1G09030	Q4WTK0	XP_752270	143	16176	7.74	4933.75	0	0	0	#NUM!	#NUM!	#NUM!	conserved hypothetical protein
AFUA_1G09100	Q4WTJ3	XP_752277	648	21830	9.67	2369.78	14206.1	35755.6	17680.5	2.58368	3.91535	2.89933	60S ribosomal protein L9
AFUA_1G09330	Q4WTH0	XP_752300	132	37176	4.81	609.261	8996.28	0	0	3.8842	#NUM!	#NUM!	eukaryotic translation initiation factor 3 subunit EifCf, putative
AFUA_1G09440	Q873W8	XP_752311	40	15891	10.46	0	0	41395.3	0	#DIV/0!	#DIV/0!	#DIV/0!	40S ribosomal protein S23
AFUA_1G09550	Q4WTE8	XP_752322	147	15316	5.27	0	0	5383.82	0	#DIV/0!	#DIV/0!	#DIV/0!	dynein light chain TctexA
AFUA_1G09660	Q4WTD7	XP_752333	625	33179	9.82	0	1867.68	22664	2176.49	#DIV/0!	#DIV/0!	#DIV/0!	mitochondrial 2-oxodicarboxylate carrier protein
AFUA_1G09830	Q4WTC0	XP_752350	616	35721	4.74	896.282	7352.44	1353.75	15371.6	3.0362	0.594939	4.10017	Hsc70 cochaperone Sgt2 (SGT)
AFUA_1G09890	Q4WTB4	XP_752356	522	9158	5.89	39902.9	0	0	0	#NUM!	#NUM!	#NUM!	conserved hypothetical protein
AFUA_1G10130	Q4WT91	XP_752379	283	48459	5.82	5543.09	10987.7	14554	8204.21	0.98713	1.39265	0.565673	adenosylhomocysteinase
AFUA_1G10350	Q4WT69	XP_752401	793	44734	6.31	12973.6	13776.9	8515.92	14934.9	0.0866658	-0.607349	0.203102	phosphoglycerate kinase PgkA
AFUA_1G10510	Q4WT53	XP_752417	282	23194	10.66	22995	14617.5	2628.07	6757.88	-0.653622	-3.12924	-1.76668	60S ribosomal protein L35
AFUA_1G10630	Q4WT41	XP_752429	804	42170	5.67	14395.5	29097.7	38709.4	27918.9	1.01528	1.42706	0.955619	S-adenosylmethionine synthetase
AFUA_1G10910	Q4WT14	XP_752456	182	51761	4.79	0	0	12095.3	10822.6	#DIV/0!	#DIV/0!	#DIV/0!	tubulin beta
AFUA_1G11130	Q4WSZ2	XP_752478	966	22439	10.15	9501.81	72648.7	10206	19177.4	2.93466	0.103144	1.01313	60S ribosomal protein L6
AFUA_1G11190	Q4WSY6	XP_752484	4087	25230	4.42	41511.9	124746	67348.6	111877	1.58739	0.698121	1.43032	eukaryotic translation elongation factor 1 subunit Eef1-beta, putative
AFUA_1G11710	E9QU85	XP_752537	313	24237	9.88	6056.13	15434.6	28621.8	19207.6	1.3497	2.24065	1.66521	60S ribosomal protein L1
AFUA_1G11730	E9QUZ4	XP_752539	86	20990	5.54	0	0	13774.1	0	#DIV/0!	#DIV/0!	#DIV/0!	ADP-ribosylation factor
AFUA_1G11780	E9R8H0	XP_752544	144	43189	9.51	0	0	0	4183.51	#DIV/0!	#DIV/0!	#DIV/0!	conserved hypothetical protein
AFUA_1G12070	Q4WSP5	XP_752575	1640	18616	4.75	75580.7	5035.1	0	0	-3.90793	#NUM!	#NUM!	glycine cleavage system H protein
AFUA_1G12610	E9RAB9	XP_752631	491	79995	5.08	1921.31	13873.8	9080.29	9005.02	2.8522	2.24065	2.22864	Hsp70 chaperone Hsp88
AFUA_1G12840	E9R4B8	XP_752654	466	123067	6.21	0	2256.86	2949.33	5541.88	#DIV/0!	#DIV/0!	#DIV/0!	nitrite reductase NiiA
AFUA_1G12890	Q4WSG1	XP_752659	1925	35461	8.59	31324.1	52064.6	45055.9	45354.3	0.733029	0.524441	0.533964	60S ribosomal protein L5
AFUA_1G13490	E9R3W5	XP_752719	276	33424	5.33	1084.79	8387.18	10342.8	12988.8	2.95077	3.25314	3.58178	spermidine synthase
AFUA_1G13500	Q4WSA0	XP_752720	947	74781	6.12	3418.56	6336.38	25703.5	16099.2	0.890269	2.9105	2.23552	transketolase TktA
AFUA_1G13530	Q4WS97	XP_752723	144	16771	9.52	4451.7	0	0	0	#NUM!	#NUM!	#NUM!	conserved hypothetical protein
AFUA_1G13550	Q4WS95	XP_752725	3832	16901	5.53	139688	31573.5	0	0	-2.14543	#NUM!	#NUM!	conserved hypothetical protein
AFUA_1G13560	Q4WS94	XP_752726	597	28598	6.54	7924.81	0	0	0	#NUM!	#NUM!	#NUM!	conserved hypothetical protein
AFUA_1G13570	E9RBN4	XP_752727	460	35369	8.75	0	23119.8	5349.5	4995.22	#DIV/0!	#DIV/0!	#DIV/0!	small nuclear ribonucleoprotein complex protein Nhp2
AFUA_1G13670	E9R0F1	XP_752737	1692	28163	5.14	75134.3	0	0	0	#NUM!	#NUM!	#NUM!	conserved hypothetical protein
AFUA_1G13780	Q7LKT3	XP_752748	1154	11363	11.36	113888	36281.8	0	0	-1.6503	#NUM!	#NUM!	histone H4.1
AFUA_1G13790	P61832	XP_752749	123	15324	11.15	60244.2	0	0	0	#NUM!	#NUM!	#NUM!	histone H3
AFUA_1G14120	E9QRL5	XP_752782	535	57388	9.12	0	0	0	18059.2	#DIV/0!	#DIV/0!	#DIV/0!	nuclear segregation protein (Bfr1)
AFUA_1G14200	Q4WS30	XP_752790	731	53237	5.9	5678.72	20675.3	20128.6	17410.2	1.86427	1.82561	1.6163	mitochondrial processing peptidase beta subunit
AFUA_1G14220	E9QV42	XP_752792	90	32552	10.29	0	0	0	7826.06	#DIV/0!	#DIV/0!	#DIV/0!	fibrillarin
AFUA_1G14410	Q6MY48	XP_752811	206	21653	10.64	18186.2	25492	17189.9	8075.08	0.487204	-0.0812802	-1.17129	60S ribosomal protein L17
AFUA_1G15020	Q4WRU9	XP_752871	308	25712	9.35	14803.9	13900.2	20252.9	16144.9	-0.0908724	0.452152	0.1251	40S ribosomal protein S5
AFUA_1G15140	Q4WRT7	XP_752883	563	33828	9.38	0	6869.47	33439.1	17952.3	#DIV/0!	#DIV/0!	#DIV/0!	mitochondrial phosphate carrier protein (Mir1)
AFUA_1G15390	Q4WRR3	XP_752907	302	24335	9.6	0	0	0	10635.3	#DIV/0!	#DIV/0!	#DIV/0!	DUF1014 domain protein
AFUA_1G15610	Q4WRP3	XP_752927	210	37502	6.68	3987.31	14228.2	3734.58	2184.49	1.83527	-0.0944701	-0.868118	oxidoreductase, zinc-binding dehydrogenase family
AFUA_1G15730	Q4WRN1	XP_752939	572	14665	9.67	15448.7	31498	36506	41157.5	1.02777	1.24065	1.41367	40S ribosomal protein S22
AFUA_1G15810	Q4WRM3	XP_752947	598	63936	9.4	0	0	0	14045.2	#DIV/0!	#DIV/0!	#DIV/0!	RNA splicing factor (Pad11)
AFUA_1G16190	Q8J0P4	XP_752985	708	40259	4.6	0	0	2144.96	43949.4	#DIV/0!	#DIV/0!	#DIV/0!	allergen Asp F9, GPI-anchored cell wall glucanase CrhC
AFUA_1G16280	Q4WRH6	XP_752994	363	20804	10.81	5293.56	8094.67	0	1360.29	0.612735	#NUM!	-1.96032	mitochondrial F1F0 ATP synthase g subunit
AFUA_1G16450	Q4WRF9	XP_753011	109	9705	10.42	19361.4	0	0	0	#NUM!	#NUM!	#NUM!	conserved hypothetical protein
AFUA_1G16523	Q4WRF2	XP_753018	370	10296	10.19	10025	8496.13	0	22261.2	-0.23873	#NUM!	1.15092	40S ribosomal protein S25
AFUA_1G16840	Q4WRB8	XP_753052	487	20234	4.82	29873.5	35139.4	8145.28	28909.8	0.234223	-1.87483	-0.0473043	TCTP family protein
AFUA_1G16960	Q4WRA6	XP_753064	46	22434	6.5	6440.87	0	0	0	#NUM!	#NUM!	#NUM!	conserved hypothetical protein
AFUA_1G17370	Q4WR66	XP_753104	735	8839	5.17	102460	0	0	0	#NUM!	#NUM!	#NUM!	heat shock protein Scf1/Awh11 (HSP12)
AFUA_2G01010	Q4WIQ6	XP_749237	481	58635	5.82	0	2276.42	13812	9316.53	#DIV/0!	#DIV/0!	#DIV/0!	myo-inositol-phosphate synthase
AFUA_2G01040	Q4WIQ3	XP_749240	67	40018	7	0	0	5790.3	0	#DIV/0!	#DIV/0!	#DIV/0!	formaldehyde dehydrogenase
AFUA_2G01170	P0C7S9	XP_749253	285	48047	5	2981.24	9579.84	1762.62	17803	1.68409	-0.758188	2.57813	GPI-anchored 1,3-beta-glucanosyltransferase Gel1
AFUA_2G01660	Q4WIJ2	XP_749301	145	69719	5.4	0	0	5971	0	#DIV/0!	#DIV/0!	#DIV/0!	mitochondrial outer membrane translocase receptor (TOM70), putative
AFUA_2G02210	Q4WID7	XP_749356	251	32916	9.51	0	0	0	16636.6	#DIV/0!	#DIV/0!	#DIV/0!	conserved hypothetical protein
AFUA_2G02780	Q4WI80	XP_749413	45	37887	5.87	0	0	3961.32	0	#DIV/0!	#DIV/0!	#DIV/0!	KH domain RNA-binding protein
AFUA_2G03010	Q4WI57	XP_749436	533	21505	6.14	11106.8	38921.7	26245.9	117127	1.80913	1.24065	3.39856	cytochrome c subunit Vb
AFUA_2G03040	Q4WI54	XP_749439	83	21424	9.55	4536.9	15569.5	0	0	1.77894	#NUM!	#NUM!	60S ribosomal protein L34
AFUA_2G03290	Q4WI29	XP_749464	498	29084	4.79	13781	27486.9	25485.8	16849.7	0.996063	0.887011	0.290038	141313 family protein ArtA
AFUA_2G03380	Q4WI20	XP_749473	298	13429	9.72	0	0	29445	2626.5	#DIV/0!	#DIV/0!	#DIV/0!	alkaline serine protease
AFUA_2G03500	Q4WI08	XP_749485	77	55381	8.03	0	0	9908.71	0	#DIV/0!	#DIV/0!	#DIV/0!	MFS transporter
AFUA_2G03610	Q4WHZ9	XP_749494	569	57922	6.25	1680.9	15707.7	5296.05	4146.43	3.22417	1.65569	1.30264	IMP dehydrogenase
AFUA_2G03720	Q4WHY9	XP_749504	368	22276	8.76	11356.6	8499.76	21468.9	33617.2	-0.418032	0.91872	1.56567	peptidyl-prolyl cis-trans isomerase
AFUA_2G04130	Q4WHU8	XP_749545	68	20398	10.82	0	0	20230.5	8992.05	#DIV/0!	#DIV/0!	#DIV/0!	40S ribosomal protein S11
AFUA_2G04620	Q4WHP9	XP_749594	1137	73339	4.91	17320.9	5421.19	5744.59	2698.56	-1.67583	-1.59224	-2.68225	Hsp70 chaperone BipA (KAR2)
AFUA_2G04710	Q4WHP0	XP_749603	236	23897	5.35	20457.9	59593.1	27431.1	25917.3	1.54249	0.423158	0.341259	cytochrome b5
AFUA_2G05510	Q4WHG3	XP_749680	51	11160	10.43	0	0	16894.1	0	#DIV/0!	#DIV/0!	#DIV/0!	mitochondrial F1F0 ATP synthase subunit F (Atp17)
AFUA_2G06150	Q4WH99	XP_749744	1920	56152	4.58	36422.7	30942.2	2046.28	4991.51	-0.235262	-4.15376	-2.86729	protein disulfide isomerase Pdi1
AFUA_2G07380	Q4X279	XP_755074	295	20841	11.82	5696.74	8700.73	18857.6	25310	0.611001	1.72694	2.1515	60S ribosomal protein L18
AFUA_2G07970	Q4X220	XP_755133	213	24771	11.46	0	12809.4	29730.6	7448.63	#DIV/0!	#DIV/0!	#DIV/0!	60S ribosomal protein L19
AFUA_2G08190	Q4X1Z9	XP_755154	1673	13610	5.42	84209.6	42923.2	0	4985.47	-0.972228	#NUM!	-4.07818	tubulin-specific chaperone Rbl2
AFUA_2G09090	Q4X1R0	XP_755243	56	34259	10.02	0	0	5591.7	0	#DIV/0!	#DIV/0!	#DIV/0!	prohibitin
AFUA_2G09130	Q4X1Q6	XP_755247	81	29752	6.6	1697.97	6510.02	0	3688.38	1.93885	#NUM!	1.11918	NADH-ubiquinone dehydrogenase 24 kDa subunit
AFUA_2G09200	Q4X1P9	XP_755254	83	11294	9.85	0	0	27589.1	8319.56	#DIV/0!	#DIV/0!	#DIV/0!	60S ribosomal protein L30
AFUA_2G09210	Q4X1P8	XP_755255	510	25570	10.33	7158.39	14595.1	28756.5	15892.5	1.02777	2.00618	1.15064	60S ribosomal protein L10
AFUA_2G09290	Q4X1P0	XP_755263	545	61912	5.53	1898.97	2417.67	12714.2	2810.63	0.348401	2.74315	0.565673	antigenic mitochondrial protein HSP60
AFUA_2G09310	Q4X1N8	XP_755265	106	7857	10.42	6618.25	0	0	0	#NUM!	#NUM!	#NUM!	mitochondrial ATP synthase epsilon chain domain-containing protein
AFUA_2G09790	Q4X1J1	XP_755312	806	61277	5.91	10007.1	26524.1	12296.5	21328.2	1.40628	0.297231	1.09174	glucose-6-phosphate isomerase
AFUA_2G09960	Q4X1H5	XP_755328	4978	74420	6.02	49563.1	36596.3	5472.89	15768.4	-0.43757	-3.17889	-1.65223	mitochondrial Hsp70 chaperone (Ssc70)
AFUA_2G10020	Q4X1G8	XP_755335	523	8103	5.86	64765.2	0	0	0	#NUM!	#NUM!	#NUM!	conserved hypothetical protein
AFUA_2G10070	Q4X1G3	XP_755340	120	129134	5.87	0	1972.96	4115.97	176.021	#DIV/0!	#DIV/0!	#DIV/0!	carbamoyl-phosphate synthase, large subunit
AFUA_2G10090	Q4X1G1	XP_755342	293	17704	10.07	25832.2	20257.2	4158.89	14705.3	-0.35074	-2.6349	-0.812839	40S ribosomal protein S15
AFUA_2G10100	Q9UUZ6	XP_755343	2778	11135	4.29	14320	138163	62843.5	134738	3.27027	2.13373	3.23405	allergen Asp F8/ 60S acidic ribosomal protein P2
AFUA_2G10300	Q4X1E0	XP_755363	224	24080	10.1	8396.39	4440.05	2188.91	3915.43	-0.919194	-1.93956	-1.1006	40S ribosomal protein S17
AFUA_2G10380	Q4X1D2	XP_755371	153	54669	5.18	0	0	3971.36	0	#DIV/0!	#DIV/0!	#DIV/0!	eukaryotic translation initiation factor 3 subunit EifCl, putative
AFUA_2G10440	Q4X1C6	XP_755377	528	15822	10.72	5019.74	3204.43	53579.5	37507.3	-0.647542	3.416	2.90149	40S ribosomal protein S11
AFUA_2G10500	Q4X1C0	XP_755383	483	15962	10.19	21581.5	17369.2	10735.4	11768.2	-0.313265	-1.00742	-0.8749	40S ribosomal protein Rps16
AFUA_2G10580	A4D9A5	XP_001481665	53	6287	5.04	0	0	36331.8	0	#DIV/0!	#DIV/0!	#DIV/0!	conserved hypothetical protein
AFUA_2G10660	Q4X1A4	XP_755399	325	42977	5.63	12047.5	3684.14	4555.02	0	-1.70934	-1.40321	#NUM!	mannitol-1-phosphate dehydrogenase
AFUA_2G10750	Q4X195	XP_755408	182	62019	9.28	922.798	6033.44	12307.2	6306.98	2.70889	3.73735	2.77286	RNA helicase (Dbp)
AFUA_2G10810	Q4X189	XP_755414	72	52569	5.09	0	0	0	3989.94	#DIV/0!	#DIV/0!	#DIV/0!	nuclear protein export protein Yrb2
AFUA_2G11060	Q4X164	XP_755439	1389	17299	5.71	43908.1	128223	12969.6	29785.9	1.5461	-1.75935	-0.559858	Acyl CoA binding protein family
AFUA_2G11440	Q4X127	XP_755476	47	27312	4.79	0	0	0	4976.53	#DIV/0!	#DIV/0!	#DIV/0!	proteasome component Pup2
AFUA_2G11850	Q8NKF4	XP_755517	443	44417	10.18	2200.29	4486.12	21839.7	4559.7	1.02777	3.31118	1.05124	60S ribosomal protein L3
AFUA_2G12400	Q4X0T1	XP_755572	875	24374	9.65	898.989	51534	10859.6	19045.1	5.84108	3.59452	4.40497	ATP synthase oligomycin sensitivity conferral protein
AFUA_2G13010	Q4X0M1	XP_755632	85	10853	6.82	0	11931.3	0	0	#DIV/0!	#DIV/0!	#DIV/0!	cytochrome c oxidase polypeptide vib
AFUA_2G13110	Q4X0L0	XP_755643	95	26254	10.06	0	4723.48	8835.18	0	#DIV/0!	#DIV/0!	#DIV/0!	cytochrome c
AFUA_2G13530	Q4X0G7	XP_755686	2535	93139	6.51	8488.92	14247.3	46969.1	17467.4	0.747036	2.46806	1.04101	translation elongation factor EF12 subunit
AFUA_2G13710	Q4X0E9	XP_755704	105	52822	6.19	0	1235.25	4825.43	3022.37	#DIV/0!	#DIV/0!	#DIV/0!	NADH-ubiquinone oxidoreductase 49 kDa subunit
AFUA_2G13820	Q4X0D8	XP_755715	45	31638	7.78	0	5488.44	0	0	#DIV/0!	#DIV/0!	#DIV/0!	SAP domain protein
AFUA_2G14060	Q4X0B5	XP_755738	73	33779	8.52	0	0	9268.17	0	#DIV/0!	#DIV/0!	#DIV/0!	NADH-cytochrome b5 reductase
AFUA_2G14330	Q4X087	XP_755766	2150	13953	4.26	223018	0	0	0	#NUM!	#NUM!	#NUM!	conserved hypothetical protein
AFUA_2G14720	Q4X049	XP_755804	486	39512	9.63	17807.7	0	0	0	#NUM!	#NUM!	#NUM!	CCAAT-binding transcription factor subunit HapB
AFUA_2G14905	Q4X030	XP_755823	90	12163	7.74	0	0	0	4428.89	#DIV/0!	#DIV/0!	#DIV/0!	NADH-ubiquinone oxidoreductase 12 kda subunit
AFUA_2G15290	Q4WZY9	XP_755864	122	14839	6.28	23382.8	0	0	0	#NUM!	#NUM!	#NUM!	DUF636 domain protein
AFUA_2G15430	Q4WZX5	XP_755878	153	28202	5.96	4509.18	11501.3	0	5009.46	1.35085	#NUM!	0.15179	sorbitol/xylulose reductase Sou1-like (SPS19)
AFUA_2G15590	Q4WZV9	XP_755894	298	168506	5.7	0	4137.59	2685.45	3844.61	#DIV/0!	#DIV/0!	#DIV/0!	sulfite reductase (MET5)
AFUA_2G15810	Q4WZT7	XP_755916	557	17816	9.55	24023.3	8636.3	0	0	-1.47595	#NUM!	#NUM!	conserved hypothetical protein
AFUA_2G15940	Q4WZS4	XP_755929	71	47493	6.49	0	0	0	6587.39	#DIV/0!	#DIV/0!	#DIV/0!	cofactor for methionyl- and glutamyl-tRNA synthetases
AFUA_2G16090	Q4WZQ9	XP_755944	115	60646	4.97	0	3949.02	7393.28	3472.7	#DIV/0!	#DIV/0!	#DIV/0!	karyopherin alpha subunit
AFUA_2G16370	Q4WZN0	XP_755973	363	14957	11.28	6787.33	25947.2	23887.3	0	1.93466	1.81533	#NUM!	60S ribosomal protein L32
AFUA_2G16400	Q4WZM7	XP_755976	177	53160	8.47	0	0	0	4604.05	#DIV/0!	#DIV/0!	#DIV/0!	translation initiation factor 4B
AFUA_2G16820	Q4WZI4	XP_756019	133	46529	7.61	0	0	12332.2	3049.19	#DIV/0!	#DIV/0!	#DIV/0!	curved DNA-binding protein (42 kDa protein)
AFUA_2G16880	Q4WZH8	XP_756025	204	10149	10.46	0	9748.19	0	11316.7	#DIV/0!	#DIV/0!	#DIV/0!	60S ribosomal protein L37a
AFUA_2G17550	Q4WZB3	XP_756090	479	45189	6.21	20730.2	0	0	0	#NUM!	#NUM!	#NUM!	conidial pigment biosynthesis protein Ayg1
AFUA_2G17560	E9QUT3	XP_756091	1473	28825	5.66	64999.7	7202.51	0	0	-3.17386	#NUM!	#NUM!	conidial pigment biosynthesis 1,3,6,8-tetrahydroxynaphthalene reductase Arp2
AFUA_2G17580	O14434	XP_756093	558	19704	6.04	30221.8	8886.38	0	0	-1.76592	#NUM!	#NUM!	conidial pigment biosynthesis scytalone dehydratase Arp1
AFUA_3G00270	Q4WG16	XP_748349	1482	44624	4.9	0	25665.8	19037.8	67073.7	#DIV/0!	#DIV/0!	#DIV/0!	GPI-anchored cell wall beta-1,3-endoglucanase EglC (BGL2)
AFUA_3G00880	Q4WFV6	XP_748409	492	21593	4.68	9685.18	57595	0	66895.8	2.57209	#NUM!	2.78806	adhesin, putative
AFUA_3G04170	Q4WEY1	XP_748734	247	40536	6.85	824.502	7091.51	21928.4	5485.08	3.1045	4.73313	2.73392	pyruvate dehydrogenase E1 beta subunit PdbA
AFUA_3G05350	Q4WWC5	XP_755066	895	14946	10.12	50454.4	24623.2	15220.3	47665.8	-1.03496	-1.72898	-0.0820257	histone H2B
AFUA_3G05360	Q4WWC6	XP_755065	334	29782	10.17	55843.4	29962.5	20835.9	10866.6	-0.898227	-1.42232	-2.36148	histone H2A
AFUA_3G05370	Q4WWC7	XP_755064	254	48397	5.59	3293.22	9608.43	0	4185.02	1.5448	#NUM!	0.345735	dihydrolipoamide succinyltransferase
AFUA_3G05600	Q4WWF0	XP_755041	534	16751	10.44	37484	54220.5	14363.7	20992.1	0.532564	-1.38384	-0.836426	60S ribosomal protein L27a
AFUA_3G05670	Q4WWF7	XP_755034	59	28303	6.23	0	0	0	3796.25	#DIV/0!	#DIV/0!	#DIV/0!	conserved hypothetical protein
AFUA_3G06070	Q4WWJ2	XP_754999	475	21444	10.56	0	0	0	19830.6	#DIV/0!	#DIV/0!	#DIV/0!	histone H1
AFUA_3G06310	Q4WWL6	XP_754975	372	37854	9.29	0	0	0	10270.6	#DIV/0!	#DIV/0!	#DIV/0!	RNA binding protein
AFUA_3G06420	A4D9G3	XP_001481602	165	17100	4.77	0	0	0	12597.5	#DIV/0!	#DIV/0!	#DIV/0!	dsDNA-binding protein PDCD5
AFUA_3G06460	Q4WWN1	XP_754960	312	16387	9.33	18596.4	4111.71	0	7452.54	-2.17722	#NUM!	-1.31922	conserved hypothetical protein
AFUA_3G06530	Q4WWN8	XP_754953	411	64293	6.57	0	11126.2	10316.2	2769.2	#DIV/0!	#DIV/0!	#DIV/0!	ATP sulphurylase
AFUA_3G06640	Q4WWP9	XP_754942	214	8862	9.5	0	9346.12	61062.9	10925.3	#DIV/0!	#DIV/0!	#DIV/0!	40S ribosomal protein S27
AFUA_3G06830	Q4WWR8	XP_754923	124	39405	6.67	0	0	4195.08	0	#DIV/0!	#DIV/0!	#DIV/0!	aspartate-semialdehyde dehydrogenase
AFUA_3G06840	Q4WWR9	XP_754922	385	29473	10.08	5631.1	10046	31935.7	11668.3	0.835127	2.50368	1.0511	40S ribosomal protein S4
AFUA_3G06970	Q4WWT2	XP_754909	804	26654	9.95	9245.18	11781.1	37451.6	13683.6	0.3497	2.01826	0.565673	40S ribosomal protein S9
AFUA_3G07430	Q4WWX5	XP_754866	191	17730	7.74	5071.68	7755.39	16778.5	2978.87	0.612735	1.72607	-0.767698	peptidyl-prolyl cis-trans isomerase/cyclophilin
AFUA_3G07640	Q4WWZ4	XP_754847	1182	108923	5.22	220.995	3704.94	60459.7	16352.3	4.06737	8.09582	6.20934	plasma membrane H+-ATPase Pma1
AFUA_3G07710	Q4WX01	XP_754840	875	58465	4.68	0	0	13123.9	42127.8	#DIV/0!	#DIV/0!	#DIV/0!	nucleolin protein Nsr1
AFUA_3G07810	Q4WX09	XP_754832	328	71103	6.5	0	10870.6	12599	8417.36	#DIV/0!	#DIV/0!	#DIV/0!	succinate dehydrogenase subunit Sdh1
AFUA_3G08160	Q4WX43	XP_754798	602	45749	5.06	6745.74	14326.8	22582.4	10816.2	1.08667	1.74315	0.68115	eukaryotic translation initiation factor 4
AFUA_3G08380	Q4WX65	XP_754776	189	43596	7.63	2352.02	2997.47	5557.94	8703.82	0.349844	1.24065	1.88774	inorganic diphosphatase
AFUA_3G08440	Q4WX71	XP_754770	389	14733	9.43	0	36821.7	0	42767.9	#DIV/0!	#DIV/0!	#DIV/0!	conserved hypothetical protein
AFUA_3G08470	Q4WX74	XP_754767	417	58004	6.55	1783.38	17044.2	8428.44	4619.21	3.25659	2.24065	1.37303	glucose-6-phosphate 1-dehydrogenase
AFUA_3G08580	Q4WX84	XP_754757	509	12802	5.69	0	0	0	43985.2	#DIV/0!	#DIV/0!	#DIV/0!	glycine-rich RNA-binding protein
AFUA_3G08660	Q4WX92	XP_754749	98	55740	8.85	340.411	2951.29	4561.16	0	3.116	3.74405	#NUM!	isocitrate dehydrogenase Idp1
AFUA_3G08880	Q4WXB3	XP_754728	273	50937	5.1	4160.77	0	0	0	#NUM!	#NUM!	#NUM!	conserved hypothetical protein
AFUA_3G09030	Q4WXC6	XP_754715	453	40070	4.88	6209.3	33408.2	1614.01	3062.49	2.4277	-1.94378	-1.01972	regulatory protein SUAPRGA1
AFUA_3G09290	Q4WXF1	XP_754690	196	57418	5.44	3028.85	3859.65	4771.54	7471.56	0.3497	0.655685	1.30264	phosphoglycerate mutase, 2,3-bisphosphoglycerate-independent PgmA
AFUA_3G09320	Q4WXF4	XP_754687	550	51840	7.64	3618.11	15807.6	21985.1	20655.3	2.12731	2.60322	2.51321	serine hydroxymethyltransferase
AFUA_3G09600	Q4WXI2	XP_754659	1454	58159	9.03	0	3090.76	1861.76	29927.6	#DIV/0!	#DIV/0!	#DIV/0!	pre-rRNA processing nucleolar protein Sik1
AFUA_3G09830	Q4WXK5	XP_754636	51	19463	5.8	4939.64	2800.28	2904.11	1817.5	-0.818834	-0.76631	-1.44245	conserved hypothetical protein
AFUA_3G09990	Q4WXM1	XP_754620	200	44784	5.13	5851.27	1640.38	0	0	-1.83472	#NUM!	#NUM!	conserved hypothetical protein
AFUA_3G10460	Q4WXR8	XP_754573	182	14194	4.63	18888	0	0	0	#NUM!	#NUM!	#NUM!	nuclear transport factor Ntf12
AFUA_3G10480	Q4WXS0	XP_754571	124	59165	9.43	6447.55	0	0	0	#NUM!	#NUM!	#NUM!	meiotic sister chromatid recombination protein Ish1/Msc1, putative
AFUA_3G10630	Q4WXT5	XP_754556	222	13566	4.84	20016.3	0	0	0	#NUM!	#NUM!	#NUM!	mitochondrial F1F0 ATP synthase subunit Atp14
AFUA_3G10730	Q4WXU5	XP_754546	83	22830	10.15	5644	8627.11	13337	10024.3	0.612157	1.24065	0.828707	40S ribosomal protein S7e
AFUA_3G10920	Q4WXW4	XP_754527	1221	36871	9.76	4868.02	6892.56	0	44030.9	0.501703	#NUM!	3.17711	telomere and ribosome associated protein Stm1
AFUA_3G11260	Q4WXZ8	XP_754493	507	17661	9.79	0	0	0	0	#DIV/0!	#DIV/0!	#DIV/0!	ubiquitin (UbiC)
AFUA_3G11350	Q4WY07	XP_754484	65	37416	5	0	4137.2	0	0	#DIV/0!	#DIV/0!	#DIV/0!	arsenite translocating ATPase ArsA
AFUA_3G11360	Q4WY08	XP_754483	84	51717	5.2	0	0	1007.8	3813.29	#DIV/0!	#DIV/0!	#DIV/0!	eukaryotic translation initiation factor 3 subunit EifCe, putative
AFUA_3G11390	Q4WY11	XP_754480	81	51568	5.18	0	6839.98	0	1981.97	#DIV/0!	#DIV/0!	#DIV/0!	proteasome regulatory particle subunit Rpt3
AFUA_3G11400	O42630	XP_754479	548	43328	4.81	15909.1	5021.09	2331.3	1460.04	-1.66378	-2.77065	-3.44577	aspartic endopeptidase Pep2
AFUA_3G11550	Q4WY27	XP_754464	59	14931	9.67	4676.63	0	0	0	#NUM!	#NUM!	#NUM!	LEA domain protein
AFUA_3G11610	Q4WY33	XP_754458	367	12071	9.07	26028.3	15308.2	0	41487.3	-0.765777	#NUM!	0.672588	nucleosome binding protein (Nhp6a)
AFUA_3G11690	Q4WY39	XP_754452	2455	39766	5.55	8997.98	42042.3	34256.5	68808.1	2.22417	1.9287	2.93491	fructose-bisphosphate aldolase, class II
AFUA_3G11740	Q4WY44	XP_754447	234	94072	6.34	0	2623.85	0	6139.95	#DIV/0!	#DIV/0!	#DIV/0!	RNAPII degradation factor Def1
AFUA_3G12300	Q4WYA0	XP_754391	661	13414	5.74	25228.5	37821.9	10445.8	50519.1	0.584165	-1.27213	1.00177	60S ribosomal protein L22
AFUA_3G13320	Q4WYK1	XP_754290	251	32102	4.81	16800.2	10704.2	52932.9	33154.2	-0.6503	1.65569	0.98071	40S ribosomal protein S0
AFUA_3G13400	Q4WYK9	XP_754282	1384	64523	7.13	640.763	8890.69	6594.74	23234.4	3.79443	3.36345	5.18033	nucleolar protein Nop5
AFUA_3G13480	Q4WYL7	XP_754274	122	35245	5.77	0	0	7168.71	3592.06	#DIV/0!	#DIV/0!	#DIV/0!	translation initiation factor 2 alpha subunit
AFUA_3G13820	Q4WYP9	XP_754242	84	22199	6.45	0	0	0	5926.75	#DIV/0!	#DIV/0!	#DIV/0!	glycolipid transfer protein HET-C2
AFUA_3G13910	Q4WYQ8	XP_754233	176	10790	8.38	6582.39	16677.7	0	13001.7	1.34124	#NUM!	0.982018	NADH-ubiquinone oxidoreductase B18 subunit
AFUA_3G14490	Q4WYW4	XP_754177	876	56318	9.32	5731.28	22471.8	23961.2	15660.4	1.97119	2.06377	1.4502	Ketol-acid reductoisomerase (ILV5)
AFUA_4G02805	A4DA65	XP_001481532	602	15810	4.54	26253.7	0	0	0	#NUM!	#NUM!	#NUM!	Asp hemolysin-like protein
AFUA_4G03050	Q4WA10	XP_746491	99	14482	5.87	0	0	0	9724.1	#DIV/0!	#DIV/0!	#DIV/0!	profilin Pfy1
AFUA_4G03320	A4DA63	XP_001481534	82	78816	8.8	0	0	0	4931.29	#DIV/0!	#DIV/0!	#DIV/0!	membrane bound cation transporter
AFUA_4G03630	Q4W9V1	XP_746550	103	42544	5.98	0	3544.03	1635.23	4144.11	#DIV/0!	#DIV/0!	#DIV/0!	sterol 24-c-methyltransferase Erg6 (ERG6)
AFUA_4G03860	Q4W9S8	XP_746573	824	97448	5.05	1461.98	9688.53	4837.1	12984.3	2.72836	1.72622	3.15078	eukaryotic translation initiation factor 3 subunit EifCc, putative
AFUA_4G03880	Q4W9S6	XP_746575	583	34231	9.7	14069.5	33616.4	20779.3	19522.5	1.25659	0.562576	0.472563	60S ribosomal protein L7
AFUA_4G04460	Q4W9L9	XP_746632	497	25658	10.63	6844.76	36633.4	9704.68	19248.5	2.42009	0.503682	1.49167	60S ribosomal protein L13
AFUA_4G04520	Q4W9L3	XP_746638	289	47987	5.51	3452.03	6284.14	8157.3	2173.92	0.864273	1.24065	-0.667145	succinyl-CoA synthetase beta subunit
AFUA_4G05860	Q4WNI4	XP_752238	131	25017	9.85	0	0	7019.82	0	#DIV/0!	#DIV/0!	#DIV/0!	NADH-ubiquinone oxidoreductase subunit B
AFUA_4G05900	Q4WNI8	XP_752234	297	15870	9	25758	14490.4	20289.1	0	-0.829923	-0.344315	#NUM!	conserved hypothetical protein
AFUA_4G06220	Q4WNM0	XP_752202	53	20864	6.37	0	5587.08	0	0	#DIV/0!	#DIV/0!	#DIV/0!	conserved hypothetical protein
AFUA_4G06620	Q4WNQ8	XP_752164	2607	49337	5.79	591.592	89445	41954.4	33611.2	7.24025	6.14808	5.8282	glutamate/leucine/phenylalanine/valine dehydrogenase
AFUA_4G06790	Q4WNS5	XP_752147	84	11015	5.91	0	0	0	7997.19	#DIV/0!	#DIV/0!	#DIV/0!	ubiquinol-cytochrome c reductase complex 14 kDa protein
AFUA_4G06820	Q4WNS8	XP_752144	159	41480	4.8	1930.66	8944.11	0	5187.96	2.21184	#NUM!	1.42607	GPI-anchored cell wall organization protein Ecm33
AFUA_4G06910	Q4WNT7	XP_752135	488	36871	9.47	9821.41	26699.5	15472.3	18412.8	1.44281	0.655685	0.906709	outer mitochondrial membrane protein porin
AFUA_4G07360	Q4WNY2	XP_752090	1881	86840	6.33	21712.6	17026.7	33829.4	23660.9	-0.35074	0.639744	0.123967	cobalamin-independent methionine synthase MetH/D
AFUA_4G07435	Q4WNZ0	XP_752082	50	18994	11.92	5598.81	0	0	0	#NUM!	#NUM!	#NUM!	60S ribosomal protein L36
AFUA_4G07600	Q4WP07	XP_752065	60	19098	5.02	0	0	0	4336.94	#DIV/0!	#DIV/0!	#DIV/0!	conserved hypothetical protein
AFUA_4G07660	Q4WP13	XP_752059	107	72046	9.05	0	2696.01	4175.82	2615.5	#DIV/0!	#DIV/0!	#DIV/0!	ATP dependent RNA helicase (DBP1)
AFUA_4G07690	Q4WP16	XP_752056	151	64987	6.39	0	0	6288.68	0	#DIV/0!	#DIV/0!	#DIV/0!	phosphoribosylaminoimidazolecarboxamide formyltransferase/IMP cyclohydrolase
AFUA_4G07710	Q4WP18	XP_752054	774	131191	6.23	1670.84	16424.8	16921.2	8832.04	3.29723	3.34018	2.40217	pyruvate carboxylase PycA (PYC2)
AFUA_4G07730	Q4WP20	XP_752052	325	20101	10.04	4481.68	7744.06	32529.2	18110.6	0.789052	2.85962	2.01472	60S ribosomal protein L11
AFUA_4G08240	Q4WP70	XP_752002	150	36919	6.62	6151.9	3834.61	7268.61	3414.48	-0.681951	0.240648	-0.849365	zinc-containing alcohol dehydrogenase
AFUA_4G08810	Q4WPC9	XP_751943	370	15596	5.04	0	0	0	26044.2	#DIV/0!	#DIV/0!	#DIV/0!	DUF757 domain protein
AFUA_4G08960	Q4WPE3	XP_751929	284	39557	4.52	0	11951.3	5538.38	41924.8	#DIV/0!	#DIV/0!	#DIV/0!	GPI-anchored cell wall protein
AFUA_4G09110	Q4WPF8	XP_751914	582	40354	8.64	12167.8	4895.93	4539.95	3764.12	-1.31341	-1.42232	-1.69268	cytochrome c peroxidase Ccp1
AFUA_4G09600	Q4WPK6	XP_751866	102	102819	5.23	3633.68	0	0	0	#NUM!	#NUM!	#NUM!	GPI-anchored protein
AFUA_4G09660	Q4WPL2	XP_751860	62	26587	9.47	0	0	7265.53	0	#DIV/0!	#DIV/0!	#DIV/0!	secretory component protein Shr3
AFUA_4G10050	Q4WPQ1	XP_751821	1327	17002	4.11	55222.6	150616	0	40149.9	1.44755	#NUM!	-0.459863	calmodulin
AFUA_4G10280	Q4WPS4	XP_751798	212	19130	4.77	5234.01	11116.1	0	5164.49	1.08667	#NUM!	-0.0192899	phosphotransmitter protein Ypd1
AFUA_4G10350	Q4WPT1	XP_751791	224	35178	6.48	9897.68	13047.5	4831.78	0	0.39861	-1.03454	#NUM!	polyubiquitin UbiD (UBI4)
AFUA_4G10410	Q4WPT7	XP_751785	416	47863	8.94	6417.37	5451.75	3790.76	2374.55	-0.235262	-0.759496	-1.43433	aspartate aminotransferase
AFUA_4G10460	Q4WPU2	XP_751780	223	50540	5.66	578.898	12270.5	8532.88	8016.76	4.40574	3.88165	3.79164	homocitrate synthase HcsA
AFUA_4G10510	Q4WPU7	XP_751775	96	23787	5.96	11680.6	14884.5	0	4318.59	0.3497	#NUM!	-1.43548	mitochondrial chaperone Frataxin
AFUA_4G10800	Q4WPX5	XP_751747	424	27263	10.84	0	4727.44	24317.1	4153.87	#DIV/0!	#DIV/0!	#DIV/0!	40S ribosomal protein S6
AFUA_4G11050	Q4WPZ9	XP_751723	45	54525	8.44	0	0	3635.58	0	#DIV/0!	#DIV/0!	#DIV/0!	NADH-ubiquinone oxidoreductase, subunit F
AFUA_4G11340	Q4WQ27	XP_751695	302	49418	5.91	0	0	11983.9	4503.6	#DIV/0!	#DIV/0!	#DIV/0!	saccharopine dehydrogenase Lys9
AFUA_4G11510	Q4U3E8	XP_751679	78	46822	7.16	3684.72	0	0	0	#NUM!	#NUM!	#NUM!	GDP-mannose pyrophosphorylase Srb1/PSA1
AFUA_4G11550	Q4WQ47	XP_751675	72	33981	7.9	0	0	23704.9	0	#DIV/0!	#DIV/0!	#DIV/0!	conserved hypothetical protein
AFUA_4G11580	Q4WQ50	XP_751672	283	25138	8.96	27130.9	5317.29	4931.65	3085.82	-2.35117	-2.45979	-3.13621	Allergen Asp F6, Mn superoxide dismutase SodB
AFUA_4G11730	Q4WQ65	XP_751657	254	36805	5.97	4069.19	6229.9	11552.7	8441.94	0.614467	1.50541	1.05283	glycerol dehydrogenase (GldB)
AFUA_4G12450	Q4WQD6	XP_751586	406	56969	5.03	3020.04	3296.67	0	14686.8	0.126442	#NUM!	2.28188	conserved lysine-rich protein
AFUA_4G12850	Q6Q487	XP_751547	291	61815	4.97	6338.84	1342.12	2298.69	1136.08	-2.23971	-1.4634	-2.48015	calnexin
AFUA_4G13120	Q4WQK3	XP_751519	578	39874	5.48	0	6660.86	30879.7	33524.8	#DIV/0!	#DIV/0!	#DIV/0!	glutamine synthetase
AFUA_4G13170	Q4WQK8	XP_751514	375	34957	6.06	7515.29	24899.4	47949.2	16684.8	1.72821	2.67361	1.15064	G-protein comlpex beta subunit CpcB
AFUA_5G01970	Q4WE70	XP_748145	1965	36292	6.96	12230.5	27830.9	79478.5	47194.8	1.1862	2.70008	1.94814	glyceraldehyde 3-phosphate dehydrogenase GpdA
AFUA_5G02150	Q4WE88	XP_748127	54	27431	7.71	4750.52	0	0	0	#NUM!	#NUM!	#NUM!	proteasome component Pre6
AFUA_5G02470	E9R9J7	XP_748095	2041	38298	6.04	2449.69	12487.8	33578	54391.4	2.34984	3.77685	4.47271	thiamine biosynthesis protein (Nmt1)
AFUA_5G02500	Q4WEC3	XP_748092	267	9976	6.27	43682.8	0	0	0	#NUM!	#NUM!	#NUM!	conserved hypothetical protein
AFUA_5G02750	Q4WEE8	XP_748067	74	17980	5.62	0	0	7804.72	4916	#DIV/0!	#DIV/0!	#DIV/0!	cytochrome c oxidase subunit Va
AFUA_5G02910	Q4WEG3	XP_748052	50	41041	4.4	4709.02	4005.27	0	0	-0.233525	#NUM!	#NUM!	NAP family protein
AFUA_5G03020	Q4WEH4	XP_748041	874	40479	10.96	12341.7	17156.7	35792.3	24909.1	0.475231	1.5361	1.01313	60S ribosomal protein L4
AFUA_5G03490	Q7Z8P9	XP_747995	613	16922	7.77	34403.2	35071.9	52029.7	20367.8	0.0277721	0.596792	-0.756256	nucleoside diphosphate kinase
AFUA_5G03570	Q4WEM8	XP_747987	83	33443	9.78	0	3790.44	0	0	#DIV/0!	#DIV/0!	#DIV/0!	mitochondrial large ribosomal subunit protein L1
AFUA_5G03780	Q4WEP9	XP_747966	51	13816	5.48	3909.57	0	0	0	#NUM!	#NUM!	#NUM!	L-PSP endoribonuclease family protein Brt1
AFUA_5G04160	Q4WET8	XP_747927	148	56901	5.12	0	0	0	12013	#DIV/0!	#DIV/0!	#DIV/0!	NTF2 and RRM domain protein
AFUA_5G04170	P40292	XP_747926	895	80590	4.95	5920.56	12345.6	13990.6	14339.3	1.06019	1.24065	1.27617	allergen Asp F12, molecular chaperone Mod1E/Hsp90/Hsp1
AFUA_5G04210	Q4WEU3	XP_747922	867	48060	8.89	22346.8	34667	17219.5	9347.29	0.633493	-0.376023	-1.25745	ubiquinol-cytochrome C reductase complex core protein 2, putative
AFUA_5G04220	Q4WEU4	XP_747921	68	32060	9.86	0	0	4344.43	0	#DIV/0!	#DIV/0!	#DIV/0!	mitochondrial DNA replication protein (Yhm2)
AFUA_5G04230	Q4WEU5	XP_747920	1422	52079	8.69	20576.3	36480.3	22197.3	35088.8	0.826138	0.109403	0.770031	citrate synthase (Cit1)
AFUA_5G04370	Q4WEV9	XP_747906	340	73325	5.81	0	0	11085.4	2314.42	#DIV/0!	#DIV/0!	#DIV/0!	NADH-ubiquinone oxidoreductase, subunit G
AFUA_5G05450	Q4WTM9	XP_754085	478	29183	10.05	14152.2	21313.1	13681	9521.1	0.590708	-0.0488587	-0.571831	40S ribosomal protein S3Ae
AFUA_5G05490	Q4WTN3	XP_754081	206	54156	6.04	0	12200.5	1121.61	4249.95	#DIV/0!	#DIV/0!	#DIV/0!	seryl-tRNA synthetase
AFUA_5G05630	Q4WTP5	XP_754069	230	16116	10.26	3548.28	2935.18	14019.8	12380.3	-0.273669	1.98227	1.80286	60S ribosomal protein L23
AFUA_5G05710	O43102	XP_754061	113	54691	8.79	0	0	5688.73	6236.05	#DIV/0!	#DIV/0!	#DIV/0!	pseudouridylate synthase family protein
AFUA_5G06040	Q4WTT6	XP_754028	85	39805	4.54	0	5771.96	2674.8	1675.17	#DIV/0!	#DIV/0!	#DIV/0!	UV excision repair protein (RadW)
AFUA_5G06130	Q4WTU5	XP_754019	241	34552	8.83	0	4823.21	15647.5	1373.63	#DIV/0!	#DIV/0!	#DIV/0!	succinyl-CoA synthetase alpha subunit
AFUA_5G06360	Q4WTW7	XP_753997	881	27469	10.97	38731.7	31408.2	18721	5211.45	-0.302377	-1.04886	-2.89376	60S ribosomal protein L8
AFUA_5G06390	Q4WTX0	XP_753994	206	36835	5.02	0	0	11013.2	0	#DIV/0!	#DIV/0!	#DIV/0!	adenosine kinase
AFUA_5G06780	Q4WU09	XP_753955	248	49306	6.65	0	0	9138.79	0	#DIV/0!	#DIV/0!	#DIV/0!	carbamoyl-phosphate synthase, small subunit
AFUA_5G07120	Q4WU42	XP_753922	590	37116	9.15	5785.41	8846.8	0	22263.4	0.612735	#NUM!	1.94418	RNP domain protein
AFUA_5G08090	Q4WUD7	XP_753827	182	32716	6.04	0	6228.98	7220.09	4507.78	#DIV/0!	#DIV/0!	#DIV/0!	pyridoxine biosynthesis protein PyroA (SNZ3)
AFUA_5G09230	Q4WUP8	XP_753716	1282	35426	6.04	13390.8	49426.3	61103.9	25970.3	1.88404	2.19002	0.955619	transaldolase
AFUA_5G09240	Q9Y8D9	XP_753715	864	16351	5.82	0	0	15966.5	50360.1	#DIV/0!	#DIV/0!	#DIV/0!	Cu,Zn superoxide dismutase SodA (SOD1)
AFUA_5G09330	Q4WUQ8	XP_753706	193	15043	5.84	1223.45	12562.8	0	0	3.36013	#NUM!	#NUM!	CipC-like antibiotic response protein
AFUA_5G09400	Q4WUR5	XP_753699	148	31450	5.88	1045.29	1678.52	7553.73	1540.17	0.683287	2.85329	0.559187	carbonyl reductase
AFUA_5G09580	P41746	XP_753681	1039	16160	4.89	122472	78033	55655.4	101092	-0.6503	-1.13786	-0.276786	conidial hydrophobin Hyp1/RodA
AFUA_5G10370	Q4WV09	XP_753605	98	33894	9.15	590.808	7412.82	1701.1	2984.62	3.64926	1.52571	2.33678	iron-sulfur protein subunit of succinate dehydrogenase Sdh2 (SDH2)
AFUA_5G10550	Q4WV25	XP_753589	4693	55586	5.3	55999.9	133206	75326.6	65032.2	1.25016	0.427733	0.21573	mitochondrial F1F0 ATP synthase, beta subunit
AFUA_5G10610	Q4WV31	XP_753583	374	32589	9.2	1187.78	12369.7	20073.1	7182.92	3.38047	4.07892	2.5963	ubiquinol-cytochrome c reductase iron1sulfur subunit precursor
AFUA_5G11320	Q4WV97	XP_753517	135	11968	5.14	0	7871.65	14633.7	6826.85	#DIV/0!	#DIV/0!	#DIV/0!	thioredoxin TrxA
AFUA_5G12180	Q4WVI1	XP_753433	663	27627	4.93	16999.4	4560.47	0	9269.63	-1.89823	#NUM!	-0.8749	Ran-specific GTPase-activating protein 1
AFUA_5G13100	Q4WVS0	XP_753344	708	14098	6.1	28227.8	0	0	0	#NUM!	#NUM!	#NUM!	conserved hypothetical protein
AFUA_5G13450	Q4WVV5	XP_753309	243	28051	5.87	20527.1	11889.8	8819.37	6899.41	-0.787803	-1.21878	-1.57299	triosephosphate isomerase
AFUA_5G13920	Q4WW00	XP_753264	493	22199	4.36	11368.4	53117.8	6715.32	15423.9	2.22417	-0.759496	0.440142	Hsp90 binding co-chaperone (Sba1)
AFUA_5G14210	Q4WW28	XP_753236	2432	7367	6.9	441631	22510.7	0	4094.88	-4.29416	#NUM!	-6.75287	glucose repressible protein Grg1 (CCG-1)
AFUA_6G02280	O43099	XP_747849	1044	18441	5.36	24128.1	112737	60817	58328.8	2.22417	1.33376	1.27349	allergen Asp F3 /peroxiredoxin family reductase PrxA (AHP1)
AFUA_6G02440	Q4WCU3	XP_747833	98	18041	11.31	1668.34	5657.47	3943.96	7431.78	1.76174	1.24123	2.1553	60S ribosomal protein L24a
AFUA_6G02470	Q4WCU6	XP_747830	219	63120	9.1	2506.38	9581.6	2940.32	918.783	1.93466	0.230368	-1.44781	fumarate hydratase
AFUA_6G02830	Q4WCY2	XP_747794	90	14350	7.93	0	8109.66	0	0	#DIV/0!	#DIV/0!	#DIV/0!	conserved hypothetical protein
AFUA_6G03210	Q4WD20	XP_747756	947	8773	6.11	161629	0	0	0	#NUM!	#NUM!	#NUM!	conidiation-specific protein ConJ (CON-10)
AFUA_6G03590	E9QUP9	XP_747718	68	51380	8.95	3951	0	0	0	#NUM!	#NUM!	#NUM!	citrate synthase Cit1/McsA
AFUA_6G03810	Q4WD80	XP_747696	190	28678	9.11	3146.13	2016.12	0	14145	-0.641997	#NUM!	2.16864	ATP synthase D chain, mitochondrial
AFUA_6G03820	Q4WD81	XP_747695	1425	21959	4.85	77158.2	15858.4	0	9209.68	-2.28257	#NUM!	-3.0666	NAC subunit
AFUA_6G03830	Q4WD82	XP_747694	127	15876	9.95	5806.97	0	13722.2	10313.7	#NUM!	1.24065	0.828707	60S ribosomal protein L14
AFUA_6G04570	Q4WDF5	XP_747621	972	54149	7.18	6509.04	9479.37	25269.1	22020.3	0.542345	1.95685	1.75832	translation elongation factor eEF11 subunit gamma
AFUA_6G04620	Q4WDG0	XP_747616	189	9750	8.07	9087.54	0	0	0	#NUM!	#NUM!	#NUM!	NADH-ubiquinone oxidoreductase B14 subunit
AFUA_6G04740	Q4WDH2	XP_747604	596	43865	5.87	11658.1	13505.3	31305.3	18823.5	0.212197	1.42507	0.691203	actin Act1
AFUA_6G05200	Q4WDL9	XP_747557	156	17071	10.83	5423.74	10295.6	22438	10038.5	0.92467	2.04858	0.888178	60S ribosomal protein L28
AFUA_6G05210	Q4WDM0	XP_747556	288	34789	6.77	8716.46	5923.92	17851.1	15481.2	-0.55719	1.0342	0.828707	malate dehydrogenase, NAD-dependent
AFUA_6G06325	Q4WNI0	XP_750522	61	10600	4.61	0	8858.93	0	0	#DIV/0!	#DIV/0!	#DIV/0!	U6 snRNA-associated Sm-like protein LSm6
AFUA_6G06750	Q4WND4	XP_750568	330	30085	4.74	3559.79	4536.23	0	2632.8	0.3497	#NUM!	-0.435193	141313 family protein
AFUA_6G06760	Q4WND3	XP_750569	440	29775	5.01	0	0	0	18000.2	#DIV/0!	#DIV/0!	#DIV/0!	eukaryotic translation initiation factor 3 subunit EifCj, putative
AFUA_6G06770	Q96X30	XP_750570	3931	47276	5.39	66697	120122	32572.3	60546.3	0.848802	-1.03397	-0.139584	allergen Asp F22/ enolase AcuN
AFUA_6G07390	Q4WN70	XP_750632	143	39129	6.28	0	0	7172.71	0	#DIV/0!	#DIV/0!	#DIV/0!	isocitrate dehydrogenase LysB
AFUA_6G07430	Q4WN66	XP_750636	81	58348	6.59	0	0	6018.86	621.086	#DIV/0!	#DIV/0!	#DIV/0!	pyruvate kinase
AFUA_6G07520	Q4WN59	XP_750643	452	39112	5.53	16972.8	9462.39	901.791	1569.59	-0.842945	-4.23429	-3.43476	cell wall integrity signaling protein Pil1 (PIL1)
AFUA_6G08050	Q4WN06	XP_750696	2234	55764	5.86	8415.19	19189.3	68029.3	30810.1	1.18924	3.01509	1.87233	6-phosphogluconate dehydrogenase Gnd1
AFUA_6G08320	Q4WMY1	XP_750721	214	52006	6.27	8567.92	3447.46	0	0	-1.31341	#NUM!	#NUM!	conserved hypothetical protein
AFUA_6G08360	Q4WMX7	XP_750725	1544	35469	5.57	0	0	92529.1	41212.4	#DIV/0!	#DIV/0!	#DIV/0!	thiazole biosynthesis enzyme ThiF (THI4)
AFUA_6G08580	Q4WMV5	XP_750747	281	49699	4.39	0	3888.02	5408.52	10235.4	#DIV/0!	#DIV/0!	#DIV/0!	FKBP-type peptidylprolyl isomerase
AFUA_6G08810	Q4WMT2	XP_750770	274	38167	9.28	721.504	7410.11	0	9682.59	3.36042	#NUM!	3.74631	NADH-ubiquinone oxidoreductase 304 kDa subunit precursor
AFUA_6G08920	Q4WMS1	XP_750781	372	114548	5.03	0	1241.46	9799.87	354.889	#DIV/0!	#DIV/0!	#DIV/0!	assimilatory sulfite reductase
AFUA_6G10060	Q4WMF7	XP_750895	192	30403	5.6	5421.94	0	0	0	#NUM!	#NUM!	#NUM!	F-actin capping protein alpha subunit
AFUA_6G10450	Q4WMB9	XP_750933	173	26671	9.32	9552.83	4836.63	0	2807.43	-0.981926	#NUM!	-1.76668	conserved hypothetical protein
AFUA_6G10650	Q4WM99	XP_750953	345	78779	8.66	2416.31	2051.71	11419.7	7152.66	-0.235984	2.24065	1.56567	ATP citrate lyase, subunit 1
AFUA_6G11260	Q4WM42	XP_751010	65	29599	10.97	0	0	4369.26	2738.31	#DIV/0!	#DIV/0!	#DIV/0!	ribosomal protein L26
AFUA_6G11380	Q4WM31	XP_751021	76	18523	5.82	0	0	5154.04	0	#DIV/0!	#DIV/0!	#DIV/0!	mitochondrial import receptor subunit (Tom20)
AFUA_6G12000	Q4WLX3	XP_751079	2342	10406	4.72	258614	0	0	0	#NUM!	#NUM!	#NUM!	hypothetical protein AFUA_6G12000
AFUA_6G12170	Q4WLV6	XP_751096	489	12122	6.56	60446.2	64188.7	2345.15	2971.43	0.0866658	-4.6879	-4.34642	FKBP-type peptidyl-prolyl isomerase
AFUA_6G12300	Q4WLU4	XP_751108	545	51960	9.63	7191.52	3310.74	1530.99	10646.1	-1.11914	-2.23183	0.565961	RNP domain protein
AFUA_6G12660	Q4WLQ8	XP_751144	93	17849	9.74	0	16912.8	21954.1	0	#DIV/0!	#DIV/0!	#DIV/0!	40S ribosomal protein S10b
AFUA_6G12680	Q4WLQ6	XP_751146	53	14321	6.19	3785.93	0	0	0	#NUM!	#NUM!	#NUM!	HIT domain protein Hnt1
AFUA_6G12740	Q4WLQ0	XP_751152	121	26926	6.16	664.543	2515.03	4690.61	0	1.92014	2.81934	#NUM!	dienelactone hydrolase family protein
AFUA_6G12930	Q4WLN1	XP_751171	583	85475	6.26	1551.15	7593.5	20339.7	5879.83	2.29142	3.71288	1.92243	mitochondrial aconitate hydratase AcoA (ACO1)
AFUA_6G12990	Q4WLM5	XP_751177	577	28860	10.21	4275.74	7264.75	33679.3	15821.1	0.764738	2.97761	1.8876	60S ribosomal protein L7A
AFUA_6G13250	Q4WLK1	XP_751201	75	13999	10.49	10882.2	6832.37	0	5979.56	-0.671518	#NUM!	-0.863865	60S ribosomal protein L31e
AFUA_6G13500	Q4WLH6	XP_751226	901	52722	4.86	12186	11293.5	0	8198.26	-0.109731	#NUM!	-0.571831	conserved hypothetical protein
AFUA_6G13550	Q4WLH1	XP_751231	443	14666	10.58	22859.5	30662.9	11372.2	32053.1	0.423701	-1.00728	0.48767	ribosomal protein S13p/S18e
AFUA_6G14370	Q4WL91	XP_751311	184	23651	6.84	16741.1	0	0	0	#NUM!	#NUM!	#NUM!	AraC-like ligand binding domain protein
AFUA_7G01010	Q4WAE4	XP_746830	88	37534	7.04	4568.3	0	0	0	#NUM!	#NUM!	#NUM!	alcohol dehydrogenase Adh1 (ADH3)
AFUA_7G01460	Q4WAI8	XP_746786	1004	28287	10.54	2602.94	15048	38756.9	14565.1	2.53136	3.89624	2.4843	ribosomal protein S5
AFUA_7G02020	Q4WAP5	XP_746729	76	11786	5.13	4715.49	7762.35	0	4529.38	0.719086	#NUM!	-0.0580955	conserved hypothetical protein
AFUA_7G02230	Q4WAR5	XP_746709	224	44817	5.56	6947.28	7734.83	12520	10978.6	0.154922	0.849716	0.660168	mRNA binding post-transcriptional regulator (Csx1)
AFUA_7G03980	Q4WG69	XP_749110	74	51082	4.99	2647.75	4017.63	0	1564.88	0.601578	#NUM!	-0.758711	PCI domain protein
AFUA_7G04030	Q4WG74	XP_749105	164	8709	5.06	8584.74	0	0	0	#NUM!	#NUM!	#NUM!	conserved hypothetical protein
AFUA_7G04210	Q4WG92	XP_749087	1330	17857	4.91	38263	22637.8	3190.11	41462.8	-0.757215	-3.58427	0.11587	tropomyosin
AFUA_7G04670	Q4WGD6	XP_749043	94	37581	8.37	0	5112.24	0	0	#DIV/0!	#DIV/0!	#DIV/0!	F1F0 ATP synthase assembly protein Atp11
AFUA_7G05260	Q4WGJ6	XP_748983	348	34357	8.75	9690.79	4906.48	2273.72	15777.4	-0.981926	-2.09156	0.703176	transformer-SR ribonucleoprotein
AFUA_7G05290	Q4WGJ9	XP_748980	75	16491	10.35	6428.04	21843.2	4865.78	15856.6	1.76474	-0.401706	1.30264	40S ribosomal protein S13
AFUA_7G05650	Q4WGN5	XP_748944	631	23698	9.17	0	8741.02	11170.3	61443.9	#DIV/0!	#DIV/0!	#DIV/0!	glutamine-serine rich protein MS8
AFUA_7G05660	Q4WGN6	XP_748943	1708	117694	5.84	1950.45	13421.4	31802.1	21651.1	2.78266	4.02724	3.47256	translation elongation factor eEF13
AFUA_7G05720	Q4WGP1	XP_748938	837	51999	6.25	2141.08	13644.6	3792.7	21394.8	2.67192	0.824889	3.32085	pyruvate dehydrogenase complex, dihydrolipoamide acetyltransferase component
AFUA_7G05740	Q4WGP3	XP_748936	791	35876	9.08	19391.4	32231	13946.1	13726.5	0.733029	-0.475559	-0.498458	malate dehydrogenase, NAD-dependent
AFUA_7G05950	Q4WGR4	XP_748915	155	18528	4.48	0	0	0	9068.22	#DIV/0!	#DIV/0!	#DIV/0!	cytokinesis EF-hand protein Cdc4
AFUA_8G00550	Q4WB00	XP_747150	360	29535	5.21	20971.3	3661.33	0	0	-2.51798	#NUM!	#NUM!	methyltransferase SirN-like
AFUA_8G01530	Q4WB97	XP_747053	239	26111	5.94	14344.2	1648.51	0	8492.24	-3.12124	#NUM!	-0.756256	HHE domain protein
AFUA_8G02850	Q4WBM8	XP_746922	102	84093	5	460.247	3592.23	0	0	2.9644	#NUM!	#NUM!	actin binding protein
AFUA_8G03930	Q4WCM2	XP_747200	2524	66932	5.3	8273.16	30816.4	45867	24018.9	1.89719	2.47095	1.53766	Hsp70 chaperone (HscA)
AFUA_8G04000	Q4WCL5	XP_747207	138	40883	6.41	3707.91	9449.94	10514.3	8780.78	1.3497	1.50368	1.24374	acetyl-CoA acetyltransferase
AFUA_8G05320	Q4WC88	XP_747334	4136	59895	9.14	9306.55	22236.2	102399	34005.6	1.25659	3.45982	1.86945	mitochondrial F1F0 ATPase subunit alpha
AFUA_8G05440	Q4WC76	XP_747346	537	29709	9.36	2322.57	15902.4	27646.2	17316	2.77545	3.57329	2.89832	mitochondrial ATPase subunit Atp4
AFUA_8G05610	Q4WC60	XP_747362	535	63640	5.39	0	0	8044.46	35273.6	#DIV/0!	#DIV/0!	#DIV/0!	cell wall glucanase BtgE (SCW11)
AFUA_8G05985	Q4WC21	XP_747401	72	10059	4.01	29632.4	0	0	0	#NUM!	#NUM!	#NUM!	conserved hypothetical protein
Average			533.757	36835.9	7.24989	12906.6	12796.2	12363.4	12687.8
