# Supplementary material for: Development stage-specific proteomic profiling uncovers small, lineage specific proteins most abundant in the Aspergillus Fumigatus conidial proteome
Source: Proteome Sci. 2012 Apr 30;10:30. doi: 10.1186/1477-5956-10-30 (PMC3424117; doi:10.1186/1477-5956-10-30)
Supplement: Additional file 4 — Cellular localizations of proteins enriched during early development. [file 1477-5956-10-30-S4.xlsx]

## Sheet: Sheet1
Additional file 3. Cellular localizations of proteins enriched during early development.
Cellular component	Total	All 4	0h	4h	6h	8h
extracellular region, cell wall, plasme membrane	13	6	2	6	4	7
unknown	80	9	34	12	11	22
nucleus	45	15	8	12	15	21
mitochondrion	75	28	5	25	38	25
cytoplasm	92	36	8	24	41	32
cytosolic ribosome	70	49	2	20	33	23
total	375	143	59	99	142	130
