# Supplementary material for: Development stage-specific proteomic profiling uncovers small, lineage specific proteins most abundant in the Aspergillus Fumigatus conidial proteome
Source: Proteome Sci. 2012 Apr 30;10:30. doi: 10.1186/1477-5956-10-30 (PMC3424117; doi:10.1186/1477-5956-10-30)
Supplement: Additional file 5 — Molecular functions of proteins enriched during early development. [file 1477-5956-10-30-S5.xlsx]

## Sheet: Sheet1
Additional file 4. Molecular functions of proteins enriched during early development.
Cellular component	Total	All 4	0h	4h	6h	8h
binding	53	18	5	15	14	23
catalitic activity	108	54	10	33	56	42
other	122	61	9	35	59	39
unknown	92	10	35	16	13	26
total	375	143	59	99	142	130
