# Supplementary material for: Development stage-specific proteomic profiling uncovers small, lineage specific proteins most abundant in the Aspergillus Fumigatus conidial proteome
Source: Proteome Sci. 2012 Apr 30;10:30. doi: 10.1186/1477-5956-10-30 (PMC3424117; doi:10.1186/1477-5956-10-30)
Supplement: Additional file 6 — Proteins expressed at all four stages during early development. [file 1477-5956-10-30-S6.xlsx]

## Sheet: Sheet1
Additional file 5. Proteins expressed at all four stages during early development.
A. fumigatus AF293 protein				Expression values (APEX)				LOG2 expression ratios
GenBank locus tag	Mascot score	M.W.	pI	T0	T4	T6	T8	T4/T0	T6/T0	T8/T0	Description (homolog)
AFUA_5G09580	1039	16160	4.89	122472	78033	55655.4	101092	-0.6503	-1.13786	-0.276786	conidial hydrophobin Hyp1/RodA
AFUA_6G06770	3931	47276	5.39	66697	120122	32572.3	60546.3	0.848802	-1.03397	-0.139584	allergen Asp F22/ enolase acuN
AFUA_6G12170	489	12122	6.56	60446.2	64188.7	2345.15	2971.43	0.0866658	-4.6879	-4.34642	FKBP-type peptidyl-prolyl isomerase
AFUA_5G10550	4693	55586	5.3	55999.9	133206	75326.6	65032.2	1.25016	0.427733	0.21573	mitochondrial F1F0 ATP synthase, beta subunit
AFUA_3G05360	334	29782	10.17	55843.4	29962.5	20835.9	10866.6	-0.898227	-1.42232	-2.36148	histone H2A
AFUA_3G05350	895	14946	10.12	50454.4	24623.2	15220.3	47665.8	-1.03496	-1.72898	-0.0820257	histone H2B
AFUA_2G09960	4978	74420	6.02	49563.1	36596.3	5472.89	15768.4	-0.43757	-3.17889	-1.65223	mitochondrial Hsp70 chaperone (Ssc70)
AFUA_1G07440	3864	69618	5.09	47208.8	66715.5	28550	32121.6	0.498966	-0.725564	-0.555514	molecular chaperone Hsp70
AFUA_2G11060	1389	17299	5.71	43908.1	128223	12969.6	29785.9	1.5461	-1.75935	-0.559858	Acyl CoA binding family protein
AFUA_1G11190	4087	25230	4.42	41511.9	124746	67348.6	111877	1.58739	0.698121	1.43032	eukaryotic translation elongation factor 1 subunit Eef1-beta, putative
AFUA_5G06360	881	27469	10.97	38731.7	31408.2	18721	5211.45	-0.302377	-1.04886	-2.89376	60S ribosomal protein L8
AFUA_7G04210	1330	17857	4.91	38263	22637.8	3190.11	41462.8	-0.757215	-3.58427	0.11587	tropomyosin
AFUA_3G05600	534	16751	10.44	37484	54220.5	14363.7	20992.1	0.532564	-1.38384	-0.836426	60S ribosomal protein L27a
AFUA_2G06150	1920	56152	4.58	36422.7	30942.2	2046.28	4991.51	-0.235262	-4.15376	-2.86729	protein disulfide isomerase Pdi1
AFUA_5G03490	613	16922	7.77	34403.2	35071.9	52029.7	20367.8	0.0277721	0.596792	-0.756256	nucleoside diphosphate kinase
AFUA_1G12890	1925	35461	8.59	31324.1	52064.6	45055.9	45354.3	0.733029	0.524441	0.533964	60S ribosomal protein L5
AFUA_1G16840	487	20234	4.82	29873.5	35139.4	8145.28	28909.8	0.234223	-1.87483	-0.0473043	TCTP family protein
AFUA_4G11580	283	25138	8.96	27130.9	5317.29	4931.65	3085.82	-2.35117	-2.45979	-3.13621	Allergen Asp F6, Mn superoxide dismutase SodB
AFUA_2G10090	293	17704	10.07	25832.2	20257.2	4158.89	14705.3	-0.35074	-2.6349	-0.812839	40S ribosomal protein S15
AFUA_3G12300	661	13414	5.74	25228.5	37821.9	10445.8	50519.1	0.584165	-1.27213	1.00177	60S ribosomal protein L22
AFUA_6G02280	1044	18441	5.36	24128.1	112737	60817	58328.8	2.22417	1.33376	1.27349	allergen Asp F3
AFUA_1G04040	422	16207	9.51	23576.3	53410.2	27814.2	20434.6	1.17978	0.238482	-0.206326	ubiquitin UbiA
AFUA_1G10510	282	23194	10.66	22995	14617.5	2628.07	6757.88	-0.653622	-3.12924	-1.76668	60S ribosomal protein L35
AFUA_6G13550	443	14666	10.58	22859.5	30662.9	11372.2	32053.1	0.423701	-1.00728	0.48767	ribosomal protein S13p/S18e
AFUA_5G04210	867	48060	8.89	22346.8	34667	17219.5	9347.29	0.633493	-0.376023	-1.25745	ubiquinol-cytochrome C reductase complex core protein 2, putative
AFUA_1G06390	4126	53809	9.19	22203.4	45666.9	187779	83021.5	1.04037	3.08018	1.90271	translation elongation factor EF11 alpha subunit
AFUA_4G07360	1881	86840	6.33	21712.6	17026.7	33829.4	23660.9	-0.35074	0.639744	0.123967	cobalamin-independent methionine synthase MetH/D
AFUA_2G10500	483	15962	10.19	21581.5	17369.2	10735.4	11768.2	-0.313265	-1.00742	-0.8749	40S ribosomal protein Rps16
AFUA_5G04230	1422	52079	8.69	20576.3	36480.3	22197.3	35088.8	0.826138	0.109403	0.770031	citrate synthase (Cit1)
AFUA_5G13450	243	28051	5.87	20527.1	11889.8	8819.37	6899.41	-0.787803	-1.21878	-1.57299	triosephosphate isomerase
AFUA_2G04710	236	23897	5.35	20457.9	59593.1	27431.1	25917.3	1.54249	0.423158	0.341259	cytochrome b5
AFUA_7G05740	791	35876	9.08	19391.4	32231	13946.1	13726.5	0.733029	-0.475559	-0.498458	malate dehydrogenase, NAD-dependent
AFUA_1G14410	206	21653	10.64	18186.2	25492	17189.9	8075.08	0.487204	-0.0812802	-1.17129	60S ribosomal protein L17
AFUA_2G04620	1137	73339	4.91	17320.9	5421.19	5744.59	2698.56	-1.67583	-1.59224	-2.68225	Hsp70 chaperone BipA (KAR2)
AFUA_6G07520	452	39112	5.53	16972.8	9462.39	901.791	1569.59	-0.842945	-4.23429	-3.43476	cell wall integrity signaling protein Lsp1/Pil1
AFUA_3G13320	251	32102	4.81	16800.2	10704.2	52932.9	33154.2	-0.6503	1.65569	0.98071	40S ribosomal protein S0
AFUA_3G11400	548	43328	4.81	15909.1	5021.09	2331.3	1460.04	-1.66378	-2.77065	-3.44577	aspartic endopeptidase Pep2
AFUA_1G04530	418	17392	10.69	15675.3	24968.8	13890.6	10150.3	0.671628	-0.17439	-0.626973	60S ribosomal protein L18ae
AFUA_1G15730	572	14665	9.67	15448.7	31498	36506	41157.5	1.02777	1.24065	1.41367	40S ribosomal protein S22
AFUA_1G15020	308	25712	9.35	14803.9	13900.2	20252.9	16144.9	-0.0908724	0.452152	0.1251	40S ribosomal protein S5
AFUA_1G10630	804	42170	5.67	14395.5	29097.7	38709.4	27918.9	1.01528	1.42706	0.955619	S-adenosylmethionine synthetase
AFUA_2G10100	2778	11135	4.29	14320	138163	62843.5	134738	3.27027	2.13373	3.23405	allergen Asp F8/ 60S acidic ribosomal protein P2
AFUA_5G05450	478	29183	10.05	14152.2	21313.1	13681	9521.1	0.590708	-0.0488587	-0.571831	40S ribosomal protein S3Ae
AFUA_4G03880	583	34231	9.7	14069.5	33616.4	20779.3	19522.5	1.25659	0.562576	0.472563	60S ribosomal protein L7
AFUA_2G03290	498	29084	4.79	13781	27486.9	25485.8	16849.7	0.996063	0.887011	0.290038	141313 family protein ArtA
AFUA_1G06830	576	11122	4.1	13546.5	54476.1	27355.3	94909.9	2.0077	1.0139	2.80864	60S acidic ribosomal protein P1
Average	1259.11	32060.1	7.50773	31118.4	44234.2	27039.5	30601
AFUA_5G09230	1282	35426	6.04	13390.8	49426.3	61103.9	25970.3	1.88404	2.19002	0.955619	transaldolase
AFUA_1G10350	793	44734	6.31	12973.6	13776.9	8515.92	14934.9	0.0866658	-0.607349	0.203102	phosphoglycerate kinase PgkA
AFUA_1G05080	461	33474	5.11	12881.4	35955.9	30439.2	19973.3	1.48094	1.24065	0.632787	60S ribosomal protein P0
AFUA_1G05630	1304	29183	9.18	12675.8	45973	51842.4	18039.5	1.85871	2.03206	0.509089	40S ribosomal protein S3
AFUA_5G03020	874	40479	10.96	12341.7	17156.7	35792.3	24909.1	0.475231	1.5361	1.01313	60S ribosomal protein L4
AFUA_5G01970	1965	36292	6.96	12230.5	27830.9	79478.5	47194.8	1.1862	2.70008	1.94814	glyceraldehyde 3-phosphate dehydrogenase GpdA
AFUA_4G09110	582	40354	8.64	12167.8	4895.93	4539.95	3764.12	-1.31341	-1.42232	-1.69268	cytochrome c peroxidase Ccp1
AFUA_6G04740	596	43865	5.87	11658.1	13505.3	31305.3	18823.5	0.212197	1.42507	0.691203	actin Act1
AFUA_5G13920	493	22199	4.36	11368.4	53117.8	6715.32	15423.9	2.22417	-0.759496	0.440142	Hsp90 binding co-chaperone (Sba1)
AFUA_2G03720	368	22276	8.76	11356.6	8499.76	21468.9	33617.2	-0.418032	0.91872	1.56567	peptidyl-prolyl cis-trans isomerase
AFUA_2G03010	533	21505	6.14	11106.8	38921.7	26245.9	117127	1.80913	1.24065	3.39856	cytochrome c subunit Vb
AFUA_2G09790	806	61277	5.91	10007.1	26524.1	12296.5	21328.2	1.40628	0.297231	1.09174	glucose-6-phosphate isomerase
AFUA_1G03390	434	18200	9.82	9854.69	2477.34	20231.5	20055.3	-1.99202	1.03772	1.0251	60S ribosomal protein L12
AFUA_4G06910	488	36871	9.47	9821.41	26699.5	15472.3	18412.8	1.44281	0.655685	0.906709	outer mitochondrial membrane protein porin
AFUA_7G05260	348	34357	8.75	9690.79	4906.48	2273.72	15777.4	-0.981926	-2.09156	0.703176	transformer-SR ribonucleoprotein
AFUA_1G11130	966	22439	10.15	9501.81	72648.7	10206	19177.4	2.93466	0.103144	1.01313	60S ribosomal protein L6
AFUA_8G05320	4136	59895	9.14	9306.55	22236.2	102399	34005.6	1.25659	3.45982	1.86945	mitochondrial F1F0 ATPase subunit alpha
AFUA_3G06970	804	26654	9.95	9245.18	11781.1	37451.6	13683.6	0.3497	2.01826	0.565673	40S ribosomal protein S9
AFUA_3G11690	2455	39766	5.55	8997.98	42042.3	34256.5	68808.1	2.22417	1.9287	2.93491	fructose-bisphosphate aldolase, class II
AFUA_6G05210	288	34789	6.77	8716.46	5923.92	17851.1	15481.2	-0.55719	1.0342	0.828707	malate dehydrogenase, NAD-dependent
AFUA_1G05500	64	15664	5.24	8592.41	3650.5	16620.7	2293.35	-1.23497	0.95185	-1.9056	40S ribosomal protein S12
AFUA_2G13530	2535	93139	6.51	8488.92	14247.3	46969.1	17467.4	0.747036	2.46806	1.04101	translation elongation factor EF12 subunit
AFUA_6G08050	2234	55764	5.86	8415.19	19189.3	68029.3	30810.1	1.18924	3.01509	1.87233	6-phosphogluconate dehydrogenase Gnd1
AFUA_2G10300	224	24080	10.1	8396.39	4440.05	2188.91	3915.43	-0.919194	-1.93956	-1.1006	40S ribosomal protein S17
AFUA_8G03930	2524	66932	5.3	8273.16	30816.4	45867	24018.9	1.89719	2.47095	1.53766	Hsp70 chaperone (HscA)
AFUA_4G13170	375	34957	6.06	7515.29	24899.4	47949.2	16684.8	1.72821	2.67361	1.15064	G-protein comlpex beta subunit CpcB
AFUA_6G12300	545	51960	9.63	7191.52	3310.74	1530.99	10646.1	-1.11914	-2.23183	0.565961	RNP domain protein
AFUA_2G09210	510	25570	10.33	7158.39	14595.1	28756.5	15892.5	1.02777	2.00618	1.15064	60S ribosomal protein L10
AFUA_7G02230	224	44817	5.56	6947.28	7734.83	12520	10978.6	0.154922	0.849716	0.660168	mRNA binding post-transcriptional regulator (Csx1)
AFUA_1G05340	177	24820	9.56	6857.98	17497.4	87201.7	6350.95	1.35129	3.6685	-0.110812	40S ribosomal protein S19
AFUA_4G04460	497	25658	10.63	6844.76	36633.4	9704.68	19248.5	2.42009	0.503682	1.49167	60S ribosomal protein L13
AFUA_3G08160	602	45749	5.06	6745.74	14326.8	22582.4	10816.2	1.08667	1.74315	0.68115	eukaryotic translation initiation factor 4
AFUA_6G04570	972	54149	7.18	6509.04	9479.37	25269.1	22020.3	0.542345	1.95685	1.75832	translation elongation factor eEF11 subunit gamma
AFUA_7G05290	75	16491	10.35	6428.04	21843.2	4865.78	15856.6	1.76474	-0.401706	1.30264	40S ribosomal protein S13
AFUA_4G10410	416	47863	8.94	6417.37	5451.75	3790.76	2374.55	-0.235262	-0.759496	-1.43433	aspartate aminotransferase
AFUA_4G12850	291	61815	4.97	6338.84	1342.12	2298.69	1136.08	-2.23971	-1.4634	-2.48015	calnexin ClxA (CNE1)
AFUA_3G09030	453	40070	4.88	6209.3	33408.2	1614.01	3062.49	2.4277	-1.94378	-1.01972	regulatory protein suAprgA1 (MAM33)
AFUA_4G08240	150	36919	6.62	6151.9	3834.61	7268.61	3414.48	-0.681951	0.240648	-0.849365	zinc-containing alcohol dehydrogenase
AFUA_1G11710	313	24237	9.88	6056.13	15434.6	28621.8	19207.6	1.3497	2.24065	1.66521	60S ribosomal protein L1
AFUA_5G04170	895	80590	4.95	5920.56	12345.6	13990.6	14339.3	1.06019	1.24065	1.27617	allergen Asp F12, molecular chaperone Mod1E/Hsp90/Hsp1
AFUA_3G14490	876	56318	9.32	5731.28	22471.8	23961.2	15660.4	1.97119	2.06377	1.4502	Ketol-acid reductoisomerase (ILV5)
AFUA_2G07380	295	20841	11.82	5696.74	8700.73	18857.6	25310	0.611001	1.72694	2.1515	60S ribosomal protein L18
AFUA_1G14200	731	53237	5.9	5678.72	20675.3	20128.6	17410.2	1.86427	1.82561	1.6163	mitochondrial processing peptidase beta subunit
AFUA_1G04070	706	21150	5.58	5644.22	66170.1	10670	53464.9	3.55133	0.91872	3.24374	Eukaryotic translation initiation factor eIF15A
AFUA_3G10730	83	22830	10.15	5644	8627.11	13337	10024.3	0.612157	1.24065	0.828707	40S ribosomal protein S7e
AFUA_3G06840	385	29473	10.08	5631.1	10046	31935.7	11668.3	0.835127	2.50368	1.0511	40S ribosomal protein S4
AFUA_1G10130	283	48459	5.82	5543.09	10987.7	14554	8204.21	0.98713	1.39265	0.565673	adenosylhomocysteinase
AFUA_6G05200	156	17071	10.83	5423.74	10295.6	22438	10038.5	0.92467	2.04858	0.888178	60S ribosomal protein L28
AFUA_3G07430	191	17730	7.74	5071.68	7755.39	16778.5	2978.87	0.612735	1.72607	-0.767698	peptidyl-prolyl cis-trans isomerase/cyclophilin
AFUA_2G10440	528	15822	10.72	5019.74	3204.43	53579.5	37507.3	-0.647542	3.416	2.90149	40S ribosomal protein S11
AFUA_3G09830	51	19463	5.8	4939.64	2800.28	2904.11	1817.5	-0.818834	-0.76631	-1.44245	conserved hypothetical protein
AFUA_4G07730	325	20101	10.04	4481.68	7744.06	32529.2	18110.6	0.789052	2.85962	2.01472	60S ribosomal protein L11
AFUA_6G12990	577	28860	10.21	4275.74	7264.75	33679.3	15821.1	0.764738	2.97761	1.8876	60S ribosomal protein L7A
AFUA_1G05390	2465	33300	9.97	4246.26	15631.7	115950	39803.7	1.88021	4.77116	3.22864	mitochondrial ADP,ATP carrier protein (Ant)
AFUA_4G11730	254	36805	5.97	4069.19	6229.9	11552.7	8441.94	0.614467	1.50541	1.05283	glycerol dehydrogenase (GldB)
AFUA_1G15610	210	37502	6.68	3987.31	14228.2	3734.58	2184.49	1.83527	-0.0944701	-0.868118	oxidoreductase, zinc-binding dehydrogenase family
AFUA_1G04190	556	81394	5.74	3757.5	12188.1	6457.56	14156.3	1.69762	0.781216	1.9136	polyadenylate-binding protein
AFUA_8G04000	138	40883	6.41	3707.91	9449.94	10514.3	8780.78	1.3497	1.50368	1.24374	acetyl-CoA acetyltransferase
AFUA_3G09320	550	51840	7.64	3618.11	15807.6	21985.1	20655.3	2.12731	2.60322	2.51321	serine hydroxymethyltransferase
AFUA_5G05630	230	16116	10.26	3548.28	2935.18	14019.8	12380.3	-0.273669	1.98227	1.80286	60S ribosomal protein L23
AFUA_4G04520	289	47987	5.51	3452.03	6284.14	8157.3	2173.92	0.864273	1.24065	-0.667145	succinyl-CoA synthetase beta subunit
AFUA_1G13500	947	74781	6.12	3418.56	6336.38	25703.5	16099.2	0.890269	2.9105	2.23552	transketolase TktA
AFUA_1G03510	340	32356	8.31	3091.16	5908.57	23739.8	16013	0.934663	2.94109	2.37303	ATP synthase gamma chain, mitochondrial precursor
AFUA_3G09290	196	57418	5.44	3028.85	3859.65	4771.54	7471.56	0.3497	0.655685	1.30264	phosphoglycerate mutase, 2,3-bisphosphoglycerate-independent PgmA
AFUA_2G01170	285	48047	5	2981.24	9579.84	1762.62	17803	1.68409	-0.758188	2.57813	GPI-anchored 1,3-beta-glucanosyltransferase Gel1
AFUA_7G01460	1004	28287	10.54	2602.94	15048	38756.9	14565.1	2.53136	3.89624	2.4843	ribosomal protein S5
AFUA_6G02470	219	63120	9.1	2506.38	9581.6	2940.32	918.783	1.93466	0.230368	-1.44781	fumarate hydratase
AFUA_5G02470	2041	38298	6.04	2449.69	12487.8	33578	54391.4	2.34984	3.77685	4.47271	thiamine biosynthesis protein (Nmt1)
AFUA_6G10650	345	78779	8.66	2416.31	2051.71	11419.7	7152.66	-0.235984	2.24065	1.56567	ATP citrate lyase, subunit 1
AFUA_1G09100	648	21830	9.67	2369.78	14206.1	35755.6	17680.5	2.58368	3.91535	2.89933	60S ribosomal protein L9
AFUA_3G08380	189	43596	7.63	2352.02	2997.47	5557.94	8703.82	0.349844	1.24065	1.88774	inorganic diphosphatase
AFUA_8G05440	537	29709	9.36	2322.57	15902.4	27646.2	17316	2.77545	3.57329	2.89832	mitochondrial ATPase subunit Atp4
AFUA_2G11850	443	44417	10.18	2200.29	4486.12	21839.7	4559.7	1.02777	3.31118	1.05124	60S ribosomal protein L3
AFUA_7G05720	837	51999	6.25	2141.08	13644.6	3792.7	21394.8	2.67192	0.824889	3.32085	pyruvate dehydrogenase complex, dihydrolipoamide acetyltransferase component
AFUA_7G05660	1708	117694	5.84	1950.45	13421.4	31802.1	21651.1	2.78266	4.02724	3.47256	translation elongation factor eEF13
AFUA_1G12610	491	79995	5.08	1921.31	13873.8	9080.29	9005.02	2.8522	2.24065	2.22864	Hsp70 chaperone Hsp88
AFUA_2G09290	545	61912	5.53	1898.97	2417.67	12714.2	2810.63	0.348401	2.74315	0.565673	antigenic mitochondrial protein HSP60
AFUA_3G08470	417	58004	6.55	1783.38	17044.2	8428.44	4619.21	3.25659	2.24065	1.37303	glucose-6-phosphate 1-dehydrogenase
AFUA_2G03610	569	57922	6.25	1680.9	15707.7	5296.05	4146.43	3.22417	1.65569	1.30264	IMP dehydrogenase
AFUA_4G07710	774	131191	6.23	1670.84	16424.8	16921.2	8832.04	3.29723	3.34018	2.40217	pyruvate carboxylase
AFUA_6G02440	98	18041	11.31	1668.34	5657.47	3943.96	7431.78	1.76174	1.24123	2.1553	60S ribosomal protein L24a
AFUA_6G12930	583	85475	6.26	1551.15	7593.5	20339.7	5879.83	2.29142	3.71288	1.92243	mitochondrial aconitate hydratase AcoA (ACO1)
AFUA_4G03860	824	97448	5.05	1461.98	9688.53	4837.1	12984.3	2.72836	1.72622	3.15078	eukaryotic translation initiation factor 3 subunit EifCc, putative
AFUA_5G10610	374	32589	9.2	1187.78	12369.7	20073.1	7182.92	3.38047	4.07892	2.5963	ubiquinol-cytochrome c reductase iron1sulfur subunit precursor
AFUA_1G13490	276	33424	5.33	1084.79	8387.18	10342.8	12988.8	2.95077	3.25314	3.58178	spermidine synthase
AFUA_5G09400	148	31450	5.88	1045.29	1678.52	7553.73	1540.17	0.683287	2.85329	0.559187	carbonyl reductase
AFUA_1G04320	496	22798	11.17	953.593	76123.3	55237.5	34597.6	6.31882	5.85613	5.18116	40S ribosomal protein S8e
AFUA_2G10750	182	62019	9.28	922.798	6033.44	12307.2	6306.98	2.70889	3.73735	2.77286	RNA helicase (Dbp)
AFUA_2G12400	875	24374	9.65	898.989	51534	10859.6	19045.1	5.84108	3.59452	4.40497	ATP synthase oligomycin sensitivity conferral protein
AFUA_1G09830	616	35721	4.74	896.282	7352.44	1353.75	15371.6	3.0362	0.594939	4.10017	Hsc70 cochaperone Sgt2 (SGT)
AFUA_3G04170	247	40536	6.85	824.502	7091.51	21928.4	5485.08	3.1045	4.73313	2.73392	pyruvate dehydrogenase E1 beta subunit PdbA
AFUA_3G13400	1384	64523	7.13	640.763	8890.69	6594.74	23234.4	3.79443	3.36345	5.18033	nucleolar protein nop5
AFUA_4G06620	2607	49337	5.79	591.592	89445	41954.4	33611.2	7.24025	6.14808	5.8282	glutamate/leucine/phenylalanine/valine dehydrogenase
AFUA_5G10370	98	33894	9.15	590.808	7412.82	1701.1	2984.62	3.64926	1.52571	2.33678	iron-sulfur protein subunit of succinate dehydrogenase Sdh2 (SDH2)
AFUA_4G10460	223	50540	5.66	578.898	12270.5	8532.88	8016.76	4.40574	3.88165	3.79164	homocitrate synthase HcsA
AFUA_3G07640	1182	108923	5.22	220.995	3704.94	60459.7	16352.3	4.06737	8.09582	6.20934	plasma membrane H+-ATPase Pma1
AFUA_1G07380	683	234143	5.98	149.797	383.741	12537.1	2243.58	1.35713	6.38706	3.90473	glutamate synthase Glt1
