# Supplementary material for: Development stage-specific proteomic profiling uncovers small, lineage specific proteins most abundant in the Aspergillus Fumigatus conidial proteome
Source: Proteome Sci. 2012 Apr 30;10:30. doi: 10.1186/1477-5956-10-30 (PMC3424117; doi:10.1186/1477-5956-10-30)
Supplement: Additional file 7 — Proteins enriched in dormant conidia (0 h). [file 1477-5956-10-30-S7.xlsx]

## Sheet: 0h differentially abundance
Additional file 7. Proteins enriched in dormant conidia (0h).
A. fumigatus AF293 protein				Expression values (APEX)				LOG2 expression ratios					Unique peptide count; in parentheses significant peptides #	Peptide spectral count (computed from Peptide/ Protein Prophet and APEX data at 5% FDR)
GenBank locus tag	Mascot score	M.W.	pI	T0	T4	T6	T8	T4/T0	T6/T0	T8/T0	Description (homolog)	Subcellular localization*
AFUA_5G14210	2432	7367	6.9	441631	22510.7	0	4094.88	-4.29416	#NUM!	-6.75287	glucose repressible protein Grg1 (CCG-1)	nucl: 14.5, cyto_nucl: 11.8, mito_nucl: 9.7, cyto: 7.0, mito: 3.5	11 (6)	120
AFUA_6G12000	2342	10406	4.72	258614	0	0	0	#NUM!	#NUM!	#NUM!	hypothetical protein AFUA_6G12000	cyto_nucl: 14.5, nucl: 12.0, cyto: 11.0	7 (6)	68
AFUA_2G14330	2150	13953	4.26	223018	0	0	0	#NUM!	#NUM!	#NUM!	conserved hypothetical protein	nucl: 21.0, cyto_nucl: 13.5, cyto: 4.0	10 (7)	58
AFUA_6G03210	947	8773	6.11	161629	0	0	0	#NUM!	#NUM!	#NUM!	conidiation-specific protein ConJ (CON-10)	nucl: 21.5, cyto_nucl: 14.5, cyto: 4.5	8 (3)	54
AFUA_1G13550	3832	16901	5.53	139688	31573.5	0	0	-2.14543	#NUM!	#NUM!	conserved hypothetical proteins	nucl: 19.0, cyto_nucl: 15.5, cyto: 6.0	12 (8)	98
AFUA_1G13780	1154	11363	11.36	113888	36281.8	0	0	-1.6503	#NUM!	#NUM!	histone H4.1	nucl: 18.0, cyto: 6.0, mito: 3.0	12 (7)	62
AFUA_1G17370	735	8839	5.17	102460	0	0	0	#NUM!	#NUM!	#NUM!	heat shock protein Scf1/Awh11 (HSP12)	nucl: 20.0, cyto_nucl: 15.3, cyto: 6.5	8 (5)	30
AFUA_6G03820	1425	21959	4.85	77158.2	15858.4	0	9209.68	-2.28257	#NUM!	-3.0666	NAC subunit Egd2 (EGD2)	cyto: 14.0, cyto_nucl: 13.0, nucl: 10.0	8 (3)	41
AFUA_1G12070	1640	18616	4.75	75580.7	5035.1	0	0	-3.90793	#NUM!	#NUM!	glycine cleavage system H protein	mito: 24.5, cyto_mito: 14.0	7 (6)	56
AFUA_1G13670	1692	28163	5.14	75134.3	0	0	0	#NUM!	#NUM!	#NUM!	conserved hypothetical protein	extr: 9.0, mito: 6.0, cyto: 4.0, golg: 4.0, E.R.: 3.0	8 (6)	52
AFUA_1G07430	287	13304	3.78	68593.4	0	0	0	#NUM!	#NUM!	#NUM!	conserved hypothetical protein	nucl: 13.0, cyto_nucl: 11.8, cyto: 8.5, cyto_pero: 5.7, mito: 3.0	2 (1)	16
AFUA_2G17560	1473	28825	5.66	64999.7	7202.51	0	0	-3.17386	#NUM!	#NUM!	conidial pigment biosynthesis 1,3,6,8-tetrahydroxynaphthalene reductase Arp2	cyto: 21.0, cyto_mito: 12.8, cyto_nucl: 11.3, mito: 3.5	15 (11)	45
AFUA_2G10020	523	8103	5.86	64765.2	0	0	0	#NUM!	#NUM!	#NUM!	conserved hypothetical protein	nucl: 20.5, cyto_nucl: 14.5, cyto: 5.5	7 (2)	19
AFUA_1G13790	123	15324	11.15	60244.2	0	0	0	#NUM!	#NUM!	#NUM!	histone H3	nucl: 21.0, cyto: 4.0	8 (4)	16
AFUA_1G02290	547	11768	4.37	54915.3	17377.4	0	0	-1.66	#NUM!	#NUM!	conserved hypothetical protein	cyto_nucl: 14.0, nucl: 12.0, cyto: 12.0	2 (2)	8
AFUA_5G02500	267	9976	6.27	43682.8	0	0	0	#NUM!	#NUM!	#NUM!	conserved hypothetical protein	cyto_nucl: 10.5, nucl: 9.0, mito: 8.0, cyto: 8.0	5 (2)	11
AFUA_1G09890	522	9158	5.89	39902.9	0	0	0	#NUM!	#NUM!	#NUM!	conserved hypothetical protein	nucl: 15.5, cyto_nucl: 13.0, cyto: 9.5	9 (4)	18
AFUA_2G17580	558	19704	6.04	30221.8	8886.38	0	0	-1.76592	#NUM!	#NUM!	conidial pigment biosynthesis scytalone dehydratase Arp1	cyto: 12.0, cyto_nucl: 9.3, cyto_pero: 8.8, nucl: 5.5, mito: 5.0	10 (6)	23
AFUA_5G13100	708	14098	6.1	28227.8	0	0	0	#NUM!	#NUM!	#NUM!	conserved hypothetical protein	nucl: 18.0, cyto_nucl: 12.5, cyto: 5.0, mito: 3.0	12 (7)	19
AFUA_4G11580	283	25138	8.96	27130.9	5317.29	4931.65	3085.82	-2.35117	-2.45979	-3.13621	Allergen Asp F6, Mn superoxide dismutase SodB	mito: 20.5, cyto_mito: 13.3, cyto: 5.0, cyto_nucl: 3.3	9 (5)	16
AFUA_4G02805	602	15810	4.54	26253.7	0	0	0	#NUM!	#NUM!	#NUM!	Asp hemolysin-like protein	nucl: 11.0, cyto: 7.0, pero: 5.0, mito: 1.0, extr: 1.0	8 (5)	15
AFUA_2G15290	122	14839	6.28	23382.8	0	0	0	#NUM!	#NUM!	#NUM!	DUF636 domain protein	cyto: 15.0, cyto_nucl: 12.5, nucl: 6.0, mito: 3.0	6 (2)	6
AFUA_8G00550	360	29535	5.21	20971.3	3661.33	0	0	-2.51798	#NUM!	#NUM!	methyltransferase SirN-like	cyto: 20.5, cyto_pero: 12.0, pero: 2.5, nucl: 2.0	12 (9)	22
AFUA_2G17550	479	45189	6.21	20730.2	0	0	0	#NUM!	#NUM!	#NUM!	conidial pigment biosynthesis protein Ayg1	cyto: 14.5, cyto_mito: 12.3, cyto_nucl: 9.7, cyto_pero: 9.3, mito: 8.5	13 (7)	19
AFUA_3G10630	222	13566	4.84	20016.3	0	0	0	#NUM!	#NUM!	#NUM!	mitochondrial F1F0 ATP synthase subunit Atp14	mito: 23.0, nucl: 2.5, cyto_nucl: 2.5	4 (2)	6
AFUA_1G16450	109	9705	10.42	19361.4	0	0	0	#NUM!	#NUM!	#NUM!	conserved hypothetical protein	nucl: 23.0, cyto_nucl: 13.5	4 (2)	4
AFUA_2G14720	486	39512	9.63	17807.7	0	0	0	#NUM!	#NUM!	#NUM!	CCAAT-binding transcription factor subunit HapB	nucl: 23.0, cyto_nucl: 14.0	8 (5)	13
AFUA_2G04620	1137	73339	4.91	17320.9	5421.19	5744.59	2698.56	-1.67583	-1.59224	-2.68225	Hsp70 chaperone BipA (KAR2)	extr: 14.0, E.R.: 7.0, golg: 4.0	29 (14)	41
AFUA_5G12180	663	27627	4.93	16999.4	4560.47	0	9269.63	-1.89823	#NUM!	-0.8749	Ran-specific GTPase-activating protein 1 (YRB1)	nucl: 12.0, cyto_nucl: 12.0, cyto: 10.0, pero: 2.0	6 (5)	14
AFUA_6G14370	184	23651	6.84	16741.1	0	0	0	#NUM!	#NUM!	#NUM!	AraC-like ligand binding domain protein	mito: 22.0, cyto_mito: 14.0, cyto: 4.0	10 (4)	16
AFUA_3G11400	548	43328	4.81	15909.1	5021.09	2331.3	1460.04	-1.66378	-2.77065	-3.44577	aspartic endopeptidase Pep2	extr: 22.0, vacu: 3.0	7 (4)	12
AFUA_8G01530	239	26111	5.94	14344.2	1648.51	0	8492.24	-3.12124	#NUM!	-0.756256	HHE domain protein	mito: 19.0, nucl: 5.0, cyto: 3.0	4 (2)	9
AFUA_2G10660	325	42977	5.63	12047.5	3684.14	4555.02	0	-1.70934	-1.40321	#NUM!	mannitol-1-phosphate dehydrogenase MpdA	cyto: 20.5, cyto_nucl: 11.0, mito: 4.0	18 (8)	20
AFUA_1G03390	434	18200	9.82	9854.69	2477.34	20231.5	20055.3	-1.99202	1.03772	1.0251	60S ribosomal protein L12	cyto: 11.5, mito: 10.5, cyto_nucl: 8.8, mito_nucl: 8.3, nucl: 5.0	5 (2)	5
AFUA_1G13560	597	28598	6.54	7924.81	0	0	0	#NUM!	#NUM!	#NUM!	conserved hypothetical protein	nucl: 20.0, cyto_nucl: 15.5, cyto: 5.0	13 (4)	10
AFUA_3G10480	124	59165	9.43	6447.55	0	0	0	#NUM!	#NUM!	#NUM!	meiotic sister chromatid recombination protein Ish1/Msc1, putative	nucl: 14.0, mito: 9.0, extr: 2.0	25 (7)	20
AFUA_4G12850	291	61815	4.97	6338.84	1342.12	2298.69	1136.08	-2.23971	-1.4634	-2.48015	calnexin	cyto: 10.5, cyto_nucl: 6.0, mito: 5.0, E.R.: 5.0, extr: 4.0	15 (5)	13
AFUA_3G09990	200	44784	5.13	5851.27	1640.38	0	0	-1.83472	#NUM!	#NUM!	conserved hypothetical protein	cyto_nucl: 12.3, cyto: 12.0, nucl: 8.5, mito_nucl: 7.3, mito: 4.5	6 (2)	7
AFUA_6G03830	127	15876	9.95	5806.97	0	13722.2	10313.7	#NUM!	1.24065	0.828707	60S ribosomal protein L14	cyto: 27.0	7 (2)	3
AFUA_7G01010	88	37534	7.04	4568.3	0	0	0	#NUM!	#NUM!	#NUM!	alcohol dehydrogenase Adh1 (ADH3)	cyto: 27.0	12 (4)	7
AFUA_1G13530	144	16771	9.52	4451.7	0	0	0	#NUM!	#NUM!	#NUM!	conserved hypothetical protein	mito: 25.0	11 (2)	5
AFUA_3G08880	273	50937	5.1	4160.77	0	0	0	#NUM!	#NUM!	#NUM!	conserved hypothetical protein	nucl: 19.0, cyto: 5.0, mito: 3.0	12 (3)	7
AFUA_6G03590	68	51380	8.95	3951	0	0	0	#NUM!	#NUM!	#NUM!	citrate synthase Cit1/McsA	mito: 26.5, cyto_mito: 14.0	14 (4)	7
AFUA_4G11510	78	46822	7.16	3684.72	0	0	0	#NUM!	#NUM!	#NUM!	GDP-mannose pyrophosphorylase Srb1/PSA1	extr: 8.0, mito: 6.0, cyto: 4.0, nucl: 2.0, plas: 2.0, E.R.: 2.0, golg: 2.0	5 (3)	4
AFUA_4G09600	102	102819	5.23	3633.68	0	0	0	#NUM!	#NUM!	#NUM!	GPI-anchored protein	extr: 21.0, cyto: 3.0, mito: 1.0	5 (2)	7
Average	731.674	25395	6.50023	57040.2	4174.41	1251.51	1623.63
*Abbrev	Localization Site			# significant peptides at Mascot protein FDR set at 5%
chlo	chloroplast			the filter criteria for listing a differentially abundant protein in Mascot v2.3 were: (1) a total significant peptide count of at least 4 and a significant unique peptide count of at least 2 or (2) a total significant peptide count of at least 15 if the unique peptide count for a given protein was 1. These criteria pertain to the experimental condition (0h, 4h, 6h or 8h) where the peptide count …
cyto	cytosol
cysk	cytoskeleton
E.R.	endoplasmic reticulum
extr	extracellular
golg	Golgi apparatus
lyso	lysosome
mito	mitochondria
nucl	nuclear
pero	peroxisome
plas	plasma membrane
vacu	vacuolar membrane
