# Supplementary material for: Development stage-specific proteomic profiling uncovers small, lineage specific proteins most abundant in the Aspergillus Fumigatus conidial proteome
Source: Proteome Sci. 2012 Apr 30;10:30. doi: 10.1186/1477-5956-10-30 (PMC3424117; doi:10.1186/1477-5956-10-30)
Supplement: Additional file 8 — Proteins enriched in expanding conidia (4 h). [file 1477-5956-10-30-S8.xlsx]

## Sheet: 7
Additional file 8. Proteins enriched in expanding conidia (4h).
A. fumigatus AF293 protein				Expression values (APEX)				LOG2 expression ratios				Unique peptide count; in parentheses are the significant peptides #	Peptide spectral count (computed from Peptide/ Protein Prophet and APEX data at 5% FDR)
GenBank locus tag	Mascot score	M.W.	pI	T0	T4	T6	T8	T4/T0	T6/T0	T8/T0	Description (homolog)
AFUA_2G10100	2778	11135	4.29	14320	138163	62843.5	134738	3.27027	2.13373	3.23405	allergen Asp F8/ 60S acidic ribosomal protein P2	9 (8)	49
AFUA_2G11060	1389	17299	5.71	43908.1	128223	12969.6	29785.9	1.5461	-1.75935	-0.559858	acyl CoA binding protein family	10 (6)	48
AFUA_1G11190	4087	25230	4.42	41511.9	124746	67348.6	111877	1.58739	0.698121	1.43032	eukaryotic translation elongation factor 1 subunit Eef1-beta, putative	12 (8)	71
AFUA_6G02280	1044	18441	5.36	24128.1	112737	60817	58328.8	2.22417	1.33376	1.27349	allergen Asp F3 /peroxiredoxin family reductase PrxA (AHP1)	11 (8)	47
AFUA_4G06620	2607	49337	5.79	591.592	89445	41954.4	33611.2	7.24025	6.14808	5.8282	glutamate/leucine/phenylalanine/valine dehydrogenase	24 (18)	84
AFUA_1G04320	496	22798	11.17	953.593	76123.3	55237.5	34597.6	6.31882	5.85613	5.18116	40S ribosomal protein S8e	8 (3)	22
AFUA_1G11130	966	22439	10.15	9501.81	72648.7	10206	19177.4	2.93466	0.103144	1.01313	60S ribosomal protein L6	16 (5)	33
AFUA_1G04070	706	21150	5.58	5644.22	66170.1	10670	53464.9	3.55133	0.91872	3.24374	eukaryotic translation initiation factor eIF15A	9 (5)	22
AFUA_3G00880	492	21593	4.68	9685.18	57595	0	66895.8	2.57209	#NUM!	2.78806	adhesin, putative	5 (4)	19
AFUA_1G06830	576	11122	4.1	13546.5	54476.1	27355.3	94909.9	2.0077	1.0139	2.80864	60S acidic ribosomal protein P1	4 (3)	11
AFUA_5G13920	493	22199	4.36	11368.4	53117.8	6715.32	15423.9	2.22417	-0.759496	0.440142	Hsp90 binding co-chaperone Wos2 (SBA1)	10 (6)	22
AFUA_2G12400	875	24374	9.65	898.989	51534	10859.6	19045.1	5.84108	3.59452	4.40497	ATP synthase oligomycin sensitivity conferral protein	9 (4)	22
AFUA_5G09230	1282	35426	6.04	13390.8	49426.3	61103.9	25970.3	1.88404	2.19002	0.955619	transaldolase	14 (11)	42
AFUA_1G05630	1304	29183	9.18	12675.8	45973	51842.4	18039.5	1.85871	2.03206	0.509089	40S ribosomal protein S3	16 (10)	37
AFUA_3G11690	2455	39766	5.55	8997.98	42042.3	34256.5	68808.1	2.22417	1.9287	2.93491	fructose-bisphosphate aldolase, class II	14 (8)	31
AFUA_2G03010	533	21505	6.14	11106.8	38921.7	26245.9	117127	1.80913	1.24065	3.39856	cytochrome c subunit Vb	5 (3)	11
AFUA_3G08440	389	14733	9.43	0	36821.7	0	42767.9	#DIV/0!	#DIV/0!	#DIV/0!	conserved hypothetical protein	5 (4)	10
AFUA_4G04460	497	25658	10.63	6844.76	36633.4	9704.68	19248.5	2.42009	0.503682	1.49167	60S ribosomal protein L13	12 (5)	21
AFUA_3G09030	453	40070	4.88	6209.3	33408.2	1614.01	3062.49	2.4277	-1.94378	-1.01972	regulatory protein suAprgA1 (MAM33)	13 (7)	17
AFUA_8G03930	2524	66932	5.3	8273.16	30816.4	45867	24018.9	1.89719	2.47095	1.53766	Hsp70 chaperone HscA (SSB2)	19 (12)	37
AFUA_2G16370	363	14957	11.28	6787.33	25947.2	23887.3	0	1.93466	1.81533	#NUM!	60S ribosomal protein L32	7 (2)	6
AFUA_3G00270	1482	44624	4.9	0	25665.8	19037.8	67073.7	#DIV/0!	#DIV/0!	#DIV/0!	GPI-anchored cell wall beta-1,3-endoglucanase EglC (BGL2)	7 (4)	9
AFUA_4G13170	375	34957	6.06	7515.29	24899.4	47949.2	16684.8	1.72821	2.67361	1.15064	G-protein comlpex beta subunit CpcB	8 (6)	13
AFUA_1G13570	460	35369	8.75	0	23119.8	5349.5	4995.22	#DIV/0!	#DIV/0!	#DIV/0!	small nuclear ribonucleoprotein complex protein Nhp2	5 (2)	8
AFUA_3G14490	876	56318	9.32	5731.28	22471.8	23961.2	15660.4	1.97119	2.06377	1.4502	Ketol-acid reductoisomerase (ILV5)	14 (6)	20
AFUA_7G05290	75	16491	10.35	6428.04	21843.2	4865.78	15856.6	1.76474	-0.401706	1.30264	40S ribosomal protein S13	9 (2)	7
AFUA_1G14200	731	53237	5.9	5678.72	20675.3	20128.6	17410.2	1.86427	1.82561	1.6163	mitochondrial processing peptidase beta subunit	17 (9)	20
AFUA_1G03100	83	17629	5.27	0	19802.5	9180.43	8617.38	#DIV/0!	#DIV/0!	#DIV/0!	mitochondrial ATP synthase delta chain	8 (3)	4
AFUA_3G08470	417	58004	6.55	1783.38	17044.2	8428.44	4619.21	3.25659	2.24065	1.37303	glucose-6-phosphate 1-dehydrogenase	15 (3)	15
AFUA_6G12660	93	17849	9.74	0	16912.8	21954.1	0	#DIV/0!	#DIV/0!	#DIV/0!	40S ribosomal protein S10b	12 (4)	5
AFUA_4G07710	774	131191	6.23	1670.84	16424.8	16921.2	8832.04	3.29723	3.34018	2.40217	pyruvate carboxylase	33 (9)	26
AFUA_8G05440	537	29709	9.36	2322.57	15902.4	27646.2	17316	2.77545	3.57329	2.89832	mitochondrial ATPase subunit Atp4	6 (3)	8
AFUA_3G09320	550	51840	7.64	3618.11	15807.6	21985.1	20655.3	2.12731	2.60322	2.51321	serine hydroxymethyltransferase	13 (5)	12
AFUA_2G03610	569	57922	6.25	1680.9	15707.7	5296.05	4146.43	3.22417	1.65569	1.30264	IMP dehydrogenase	14 (5)	11
AFUA_1G05390	2465	33300	9.97	4246.26	15631.7	115950	39803.7	1.88021	4.77116	3.22864	mitochondrial ADP,ATP carrier protein (Ant)	9 (5)	13
AFUA_7G01460	1004	28287	10.54	2602.94	15048	38756.9	14565.1	2.53136	3.89624	2.4843	ribosomal protein S5	9 (4)	9
AFUA_1G15610	210	37502	6.68	3987.31	14228.2	3734.58	2184.49	1.83527	-0.0944701	-0.868118	oxidoreductase, zinc-binding dehydrogenase family	10 (3)	7
AFUA_1G09100	648	21830	9.67	2369.78	14206.1	35755.6	17680.5	2.58368	3.91535	2.89933	60S ribosomal protein L9	10 (2)	6
AFUA_1G12610	491	79995	5.08	1921.31	13873.8	9080.29	9005.02	2.8522	2.24065	2.22864	Hsp70 chaperone Hsp88	19 (6)	17
AFUA_7G05720	837	51999	6.25	2141.08	13644.6	3792.7	21394.8	2.67192	0.824889	3.32085	pyruvate dehydrogenase complex, dihydrolipoamide acetyltransferase component	13 (6)	10
AFUA_7G05660	1708	117694	5.84	1950.45	13421.4	31802.1	21651.1	2.78266	4.02724	3.47256	translation elongation factor eEF13	34 (10)	27
AFUA_2G07970	213	24771	11.46	0	12809.4	29730.6	7448.63	#DIV/0!	#DIV/0!	#DIV/0!	60S ribosomal protein L19	6 (2)	4
AFUA_5G02470	2041	38298	6.04	2449.69	12487.8	33578	54391.4	2.34984	3.77685	4.47271	thiamine biosynthesis protein (Nmt1)	11 (3)	7
AFUA_5G10610	374	32589	9.2	1187.78	12369.7	20073.1	7182.92	3.38047	4.07892	2.5963	ubiquinol-cytochrome c reductase iron-sulfur subunit precursor	7 (2)	4
AFUA_4G10460	223	50540	5.66	578.898	12270.5	8532.88	8016.76	4.40574	3.88165	3.79164	homocitrate synthase HcsA	10 (2)	8
AFUA_5G05490	206	54156	6.04	0	12200.5	1121.61	4249.95	#DIV/0!	#DIV/0!	#DIV/0!	seryl-tRNA synthetase	9 (4)	10
AFUA_1G04190	556	81394	5.74	3757.5	12188.1	6457.56	14156.3	1.69762	0.781216	1.9136	polyadenylate-binding protein	18 (8)	14
AFUA_4G08960	284	39557	4.52	0	11951.3	5538.38	41924.8	#DIV/0!	#DIV/0!	#DIV/0!	GPI-anchored cell wall protein	1 (1)	2
AFUA_3G06530	411	64293	6.57	0	11126.2	10316.2	2769.2	#DIV/0!	#DIV/0!	#DIV/0!	ATP sulphurylase	15 (7)	14
AFUA_3G07810	328	71103	6.5	0	10870.6	12599	8417.36	#DIV/0!	#DIV/0!	#DIV/0!	succinate dehydrogenase subunit Sdh1	17 (2)	12
AFUA_4G03860	824	97448	5.05	1461.98	9688.53	4837.1	12984.3	2.72836	1.72622	3.15078	eukaryotic translation initiation factor 3 subunit EifCc, putative	30 (6)	12
AFUA_3G05370	254	48397	5.59	3293.22	9608.43	0	4185.02	1.5448	#NUM!	0.345735	dihydrolipoamide succinyltransferase	14 (5)	8
AFUA_6G02470	219	63120	9.1	2506.38	9581.6	2940.32	918.783	1.93466	0.230368	-1.44781	fumarate hydratase	14 (3)	5
AFUA_2G01170	285	48047	5	2981.24	9579.84	1762.62	17803	1.68409	-0.758188	2.57813	GPI-anchored 1,3-beta-glucanosyltransferase Gel1	6 (2)	5
AFUA_1G09330	132	37176	4.81	609.261	8996.28	0	0	3.8842	#NUM!	#NUM!	eukaryotic translation initiation factor 3 subunit EifCf, putative	6 (3)	4
AFUA_3G13400	1384	64523	7.13	640.763	8890.69	6594.74	23234.4	3.79443	3.36345	5.18033	nucleolar protein Nop5	16 (3)	8
AFUA_7G05650	631	23698	9.17	0	8741.02	11170.3	61443.9	#DIV/0!	#DIV/0!	#DIV/0!	glutamine-serine rich protein MS8	3 (1)	1
AFUA_1G13490	276	33424	5.33	1084.79	8387.18	10342.8	12988.8	2.95077	3.25314	3.58178	spermidine synthase	4 (2)	3
AFUA_5G11320	135	11968	5.14	0	7871.65	14633.7	6826.85	#DIV/0!	#DIV/0!	#DIV/0!	thioredoxin TrxA	2 (1)	2
AFUA_6G12930	583	85475	6.26	1551.15	7593.5	20339.7	5879.83	2.29142	3.71288	1.92243	mitochondrial aconitate hydratase AcoA (ACO1)	17 (5)	9
AFUA_5G10370	98	33894	9.15	590.808	7412.82	1701.1	2984.62	3.64926	1.52571	2.33678	iron-sulfur protein subunit of succinate dehydrogenase Sdh2 (SDH2)	7 (2)	4
AFUA_6G08810	274	38167	9.28	721.504	7410.11	0	9682.59	3.36042	#NUM!	3.74631	NADH-ubiquinone oxidoreductase 304 kDa subunit precursor	7 (2)	4
AFUA_1G09830	616	35721	4.74	896.282	7352.44	1353.75	15371.6	3.0362	0.594939	4.10017	Hsc70 cochaperone Sgt2 (SGT)	9 (2)	4
AFUA_3G04170	247	40536	6.85	824.502	7091.51	21928.4	5485.08	3.1045	4.73313	2.73392	pyruvate dehydrogenase E1 beta subunit PdbA	10 (2)	3
AFUA_1G15140	563	33828	9.38	0	6869.47	33439.1	17952.3	#DIV/0!	#DIV/0!	#DIV/0!	mitochondrial phosphate carrier protein (Mir1)	8 (3)	4
AFUA_4G13120	578	39874	5.48	0	6660.86	30879.7	33524.8	#DIV/0!	#DIV/0!	#DIV/0!	glutamine synthetase	12 (2)	3
AFUA_2G10750	182	62019	9.28	922.798	6033.44	12307.2	6306.98	2.70889	3.73735	2.77286	RNA helicase (Dbp)	13 (3)	5
AFUA_5G06130	241	34552	8.83	0	4823.21	15647.5	1373.63	#DIV/0!	#DIV/0!	#DIV/0!	succinyl-CoA synthetase alpha subunit	5 (2)	2
AFUA_4G10800	424	27263	10.84	0	4727.44	24317.1	4153.87	#DIV/0!	#DIV/0!	#DIV/0!	40S ribosomal protein S6	8 (1)	2
AFUA_1G05990	77	23055	10.51	0	4312.87	16432.6	0	#DIV/0!	#DIV/0!	#DIV/0!	60S ribosomal protein L16a	9 (1)	2
AFUA_2G15590	298	168506	5.7	0	4137.59	2685.45	3844.61	#DIV/0!	#DIV/0!	#DIV/0!	sulfite reductase (MET5)	23 (6)	10
AFUA_2G16090	115	60646	4.97	0	3949.02	7393.28	3472.7	#DIV/0!	#DIV/0!	#DIV/0!	karyopherin alpha subunit	6 (2)	2
AFUA_6G08580	281	49699	4.39	0	3888.02	5408.52	10235.4	#DIV/0!	#DIV/0!	#DIV/0!	FKBP-type peptidylprolyl isomerase	10 (1)	2
AFUA_3G07640	1182	108923	5.22	220.995	3704.94	60459.7	16352.3	4.06737	8.09582	6.20934	plasma membrane H+-ATPase Pma1	15 (4)	5
AFUA_8G02850	102	84093	5	460.247	3592.23	0	0	2.9644	#NUM!	#NUM!	actin binding protein	15 (2)	7
AFUA_4G03630	103	42544	5.98	0	3544.03	1635.23	4144.11	#DIV/0!	#DIV/0!	#DIV/0!	sterol 24-c-methyltransferase Erg6 (ERG6)	7 (1)	2
Average	729.395	44531.5	7.02566	4378.06	26368.7	20121.5	23010
				# significant peptides at Mascot protein FDR set at 5%
				the filter criteria for listing a differentially abundant protein in Mascot v2.3 were: (1) a total significant peptide count of at least 4 and a significant unique peptide count of at least 2 or (2) a total significant peptide count of at least 15 if the unique peptide count for a given protein was 1. These criteria pertain to the experimental condition (0h, 4h, 6h or 8h) where the peptide count …
