# Supplementary material for: Development stage-specific proteomic profiling uncovers small, lineage specific proteins most abundant in the Aspergillus Fumigatus conidial proteome
Source: Proteome Sci. 2012 Apr 30;10:30. doi: 10.1186/1477-5956-10-30 (PMC3424117; doi:10.1186/1477-5956-10-30)
Supplement: Additional file 9 — Proteins enriched in early germ tubes (6 h). [file 1477-5956-10-30-S9.xlsx]

## Sheet: 8
Additional file 9. Proteins enriched in early germ tubes (6h).
A. fumigatus AF293 protein				Expression values (APEX)				LOG2 expression ratios				Unique peptide count; in parentheses significant peptides #	Peptide spectral count (computed from Peptide/ Protein Prophet and APEX data at 5% FDR)
GenBank locus tag	Mascot score	M.W.	pI	T0	T4	T6	T8	T4/T0	T6/T0	T8/T0	Description (homolog)
AFUA_1G06390	4126	53809	9.19	22203.4	45666.9	187779	83021.5	1.04037	3.08018	1.90271	eukaryotic translation elongation factor EF-1 alpha subunit	34 (19)	204
AFUA_1G05390	2465	33300	9.97	4246.26	15631.7	115950	39803.7	1.88021	4.77116	3.22864	mitochondrial ADP,ATP carrier protein (Ant)	24 (15)	104
AFUA_8G05320	4136	59895	9.14	9306.55	22236.2	102399	34005.6	1.25659	3.45982	1.86945	mitochondrial F1F0 ATPase subunit alpha	37 (20)	149
AFUA_6G08360	1544	35469	5.57	0	0	92529.1	41212.4	#DIV/0!	#DIV/0!	#DIV/0!	thiazole biosynthesis enzyme ThiF (THI4)	15 (6)	45
AFUA_1G05340	177	24820	9.56	6857.98	17497.4	87201.7	6350.95	1.35129	3.6685	-0.110812	40S ribosomal protein S19	12 (2)	43
AFUA_5G01970	1965	36292	6.96	12230.5	27830.9	79478.5	47194.8	1.1862	2.70008	1.94814	glyceraldehyde 3-phosphate dehydrogenase GpdA (TDH3)	25 (16)	77
AFUA_6G08050	2234	55764	5.86	8415.19	19189.3	68029.3	30810.1	1.18924	3.01509	1.87233	6-phosphogluconate dehydrogenase Gnd1	21 (13)	65
AFUA_2G10100	2778	11135	4.29	14320	138163	62843.5	134738	3.27027	2.13373	3.23405	allergen Asp F8/ 60S acidic ribosomal protein P2	6 (5)	26
AFUA_5G09230	1282	35426	6.04	13390.8	49426.3	61103.9	25970.3	1.88404	2.19002	0.955619	transaldolase PppA (TAL1)	22 (14)	56
AFUA_3G07640	1182	108923	5.22	220.995	3704.94	60459.7	16352.3	4.06737	8.09582	6.20934	plasma membrane H+-ATPase Pma1	37 (13)	88
AFUA_1G04320	496	22798	11.17	953.593	76123.3	55237.5	34597.6	6.31882	5.85613	5.18116	40S ribosomal protein S8e	16 (7)	18
AFUA_2G10440	528	15822	10.72	5019.74	3204.43	53579.5	37507.3	-0.647542	3.416	2.90149	40S ribosomal protein S11	12 (5)	17
AFUA_3G13320	251	32102	4.81	16800.2	10704.2	52932.9	33154.2	-0.6503	1.65569	0.98071	40S ribosomal protein S0	7 (4)	16
AFUA_1G05630	1304	29183	9.18	12675.8	45973	51842.4	18039.5	1.85871	2.03206	0.509089	40S ribosomal protein S3	17 (8)	45
AFUA_4G13170	375	34957	6.06	7515.29	24899.4	47949.2	16684.8	1.72821	2.67361	1.15064	G-protein comlpex beta subunit CpcB	17 (5)	27
AFUA_2G13530	2535	93139	6.51	8488.92	14247.3	46969.1	17467.4	0.747036	2.46806	1.04101	translation elongation factor EF-2 subunit	51 (23)	96
AFUA_8G03930	2524	66932	5.3	8273.16	30816.4	45867	24018.9	1.89719	2.47095	1.53766	Hsp70 chaperone (HscA)	32 (16)	61
AFUA_4G06620	2607	49337	5.79	591.592	89445	41954.4	33611.2	7.24025	6.14808	5.8282	glutamate/leucine/phenylalanine/valine dehydrogenase	23 (12)	43
AFUA_1G09440	40	15891	10.46	0	0	41395.3	0	#DIV/0!	#DIV/0!	#DIV/0!	40S ribosomal protein S23	11 (2)	9
AFUA_7G01460	1004	28287	10.54	2602.94	15048	38756.9	14565.1	2.53136	3.89624	2.4843	ribosomal protein S5	17 (7)	25
AFUA_3G06970	804	26654	9.95	9245.18	11781.1	37451.6	13683.6	0.3497	2.01826	0.565673	40S ribosomal protein S9	12 (6)	24
AFUA_2G10580	53	6287	5.04	0	0	36331.8	0	#DIV/0!	#DIV/0!	#DIV/0!	conserved hypothetical protein	3 (2)	5
AFUA_5G03020	874	40479	10.96	12341.7	17156.7	35792.3	24909.1	0.475231	1.5361	1.01313	60S ribosomal protein L4	16 (9)	27
AFUA_1G09100	648	21830	9.67	2369.78	14206.1	35755.6	17680.5	2.58368	3.91535	2.89933	60S ribosomal protein L9	12 (6)	19
AFUA_3G11690	2455	39766	5.55	8997.98	42042.3	34256.5	68808.1	2.22417	1.9287	2.93491	fructose-bisphosphate aldolase, class II	17 (8)	29
AFUA_6G12990	577	28860	10.21	4275.74	7264.75	33679.3	15821.1	0.764738	2.97761	1.8876	60S ribosomal protein L7A	16 (4)	20
AFUA_5G02470	2041	38298	6.04	2449.69	12487.8	33578	54391.4	2.34984	3.77685	4.47271	thiamine biosynthesis protein (Nmt1)	24 (12)	29
AFUA_1G15140	563	33828	9.38	0	6869.47	33439.1	17952.3	#DIV/0!	#DIV/0!	#DIV/0!	mitochondrial phosphate carrier protein (Mir1)	13 (6)	21
AFUA_4G07730	325	20101	10.04	4481.68	7744.06	32529.2	18110.6	0.789052	2.85962	2.01472	60S ribosomal protein L11	8 (2)	9
AFUA_3G06840	385	29473	10.08	5631.1	10046	31935.7	11668.3	0.835127	2.50368	1.0511	40S ribosomal protein S4	26 (10)	24
AFUA_7G05660	1708	117694	5.84	1950.45	13421.4	31802.1	21651.1	2.78266	4.02724	3.47256	translation elongation factor eEF13	48 (25)	69
AFUA_4G13120	578	39874	5.48	0	6660.86	30879.7	33524.8	#DIV/0!	#DIV/0!	#DIV/0!	glutamine synthetase	14 (3)	15
AFUA_2G07970	213	24771	11.46	0	12809.4	29730.6	7448.63	#DIV/0!	#DIV/0!	#DIV/0!	60S ribosomal protein L19	10 (4)	10
AFUA_2G03380	298	13429	9.72	0	0	29445	2626.5	#DIV/0!	#DIV/0!	#DIV/0!	alkaline serine protease	9 (3)	7
AFUA_2G09210	510	25570	10.33	7158.39	14595.1	28756.5	15892.5	1.02777	2.00618	1.15064	60S ribosomal protein L10	18 (4)	17
AFUA_1G11710	313	24237	9.88	6056.13	15434.6	28621.8	19207.6	1.3497	2.24065	1.66521	60S ribosomal protein L1	18 (5)	14
AFUA_8G05440	537	29709	9.36	2322.57	15902.4	27646.2	17316	2.77545	3.57329	2.89832	mitochondrial ATPase subunit Atp4	13 (5)	15
AFUA_1G13500	947	74781	6.12	3418.56	6336.38	25703.5	16099.2	0.890269	2.9105	2.23552	transketolase TktA	25 (13)	35
AFUA_6G04570	972	54149	7.18	6509.04	9479.37	25269.1	22020.3	0.542345	1.95685	1.75832	translation elongation factor eEF11 subunit gamma	23 (7)	23
AFUA_4G10800	424	27263	10.84	0	4727.44	24317.1	4153.87	#DIV/0!	#DIV/0!	#DIV/0!	40S ribosomal protein S6	17 (2)	11
AFUA_3G14490	876	56318	9.32	5731.28	22471.8	23961.2	15660.4	1.97119	2.06377	1.4502	Ketol-acid reductoisomerase (ILV5)	26 (10)	23
AFUA_2G16370	363	14957	11.28	6787.33	25947.2	23887.3	0	1.93466	1.81533	#NUM!	60S ribosomal protein L32	13 (1)	6
AFUA_1G03510	340	32356	8.31	3091.16	5908.57	23739.8	16013	0.934663	2.94109	2.37303	ATP synthase gamma chain, mitochondrial precursor	13 (4)	13
AFUA_4G11550	72	33981	7.9	0	0	23704.9	0	#DIV/0!	#DIV/0!	#DIV/0!	conserved hypothetical protein	12 (3)	10
AFUA_1G09660	625	33179	9.82	0	1867.68	22664	2176.49	#DIV/0!	#DIV/0!	#DIV/0!	mitochondrial 2-oxodicarboxylate carrier protein	14 (5)	13
AFUA_3G08160	602	45749	5.06	6745.74	14326.8	22582.4	10816.2	1.08667	1.74315	0.68115	eukaryotic translation initiation factor 4	15 (9)	17
AFUA_6G05200	156	17071	10.83	5423.74	10295.6	22438	10038.5	0.92467	2.04858	0.888178	60S ribosomal protein L28	13 (2)	7
AFUA_3G09320	550	51840	7.64	3618.11	15807.6	21985.1	20655.3	2.12731	2.60322	2.51321	serine hydroxymethyltransferase	13 (7)	18
AFUA_6G12660	93	17849	9.74	0	16912.8	21954.1	0	#DIV/0!	#DIV/0!	#DIV/0!	40S ribosomal protein S10b	13 (2)	7
AFUA_3G04170	247	40536	6.85	824.502	7091.51	21928.4	5485.08	3.1045	4.73313	2.73392	pyruvate dehydrogenase E1 beta subunit PdbA	14 (5)	10
AFUA_2G11850	443	44417	10.18	2200.29	4486.12	21839.7	4559.7	1.02777	3.31118	1.05124	60S ribosomal protein L3	34 (8)	21
AFUA_6G12930	583	85475	6.26	1551.15	7593.5	20339.7	5879.83	2.29142	3.71288	1.92243	mitochondrial aconitate hydratase AcoA (ACO1)	30 (13)	26
AFUA_2G04130	68	20398	10.82	0	0	20230.5	8992.05	#DIV/0!	#DIV/0!	#DIV/0!	40S ribosomal protein S11	10 (2)	7
AFUA_1G14200	731	53237	5.9	5678.72	20675.3	20128.6	17410.2	1.86427	1.82561	1.6163	mitochondrial processing peptidase beta subunit	19 (8)	21
AFUA_5G10610	374	32589	9.2	1187.78	12369.7	20073.1	7182.92	3.38047	4.07892	2.5963	ubiquinol-cytochrome c reductase iron1sulfur subunit precursor	7 (2)	7
AFUA_3G00270	1482	44624	4.9	0	25665.8	19037.8	67073.7	#DIV/0!	#DIV/0!	#DIV/0!	GPI-anchored cell wall beta-1,3-endoglucanase EglC/BgtB (BGL2)	7 (3)	8
AFUA_2G07380	295	20841	11.82	5696.74	8700.73	18857.6	25310	0.611001	1.72694	2.1515	60S ribosomal protein L18	13 (3)	7
AFUA_4G07710	774	131191	6.23	1670.84	16424.8	16921.2	8832.04	3.29723	3.34018	2.40217	pyruvate carboxylase PycA (PYC2)	44 (13)	30
AFUA_3G07430	191	17730	7.74	5071.68	7755.39	16778.5	2978.87	0.612735	1.72607	-0.767698	peptidyl-prolyl cis-trans isomerase/cyclophilin	8 (5)	7
AFUA_1G05990	77	23055	10.51	0	4312.87	16432.6	0	#DIV/0!	#DIV/0!	#DIV/0!	60S ribosomal protein L16a	14 (3)	8
AFUA_5G09240	864	16351	5.82	0	0	15966.5	50360.1	#DIV/0!	#DIV/0!	#DIV/0!	Cu,Zn superoxide dismutase SodA (SOD1)	5 (1)	5
AFUA_5G06130	241	34552	8.83	0	4823.21	15647.5	1373.63	#DIV/0!	#DIV/0!	#DIV/0!	succinyl-CoA synthetase alpha subunit	8 (2)	7
AFUA_5G11320	135	11968	5.14	0	7871.65	14633.7	6826.85	#DIV/0!	#DIV/0!	#DIV/0!	thioredoxin TrxA	8 (2)	4
AFUA_5G05630	230	16116	10.26	3548.28	2935.18	14019.8	12380.3	-0.273669	1.98227	1.80286	60S ribosomal protein L23	8 (1)	5
AFUA_2G01010	481	58635	5.82	0	2276.42	13812	9316.53	#DIV/0!	#DIV/0!	#DIV/0!	myo-inositol-phosphate synthase	24 (5)	13
AFUA_1G11730	86	20990	5.54	0	0	13774.1	0	#DIV/0!	#DIV/0!	#DIV/0!	ADP-ribosylation factor	5 (2)	5
AFUA_1G06960	169	41452	6.36	0	0	13590.2	6964.44	#DIV/0!	#DIV/0!	#DIV/0!	pyruvate dehydrogenase E1 component alpha subunit	18 (3)	11
AFUA_3G07710	875	58465	4.68	0	0	13123.9	42127.8	#DIV/0!	#DIV/0!	#DIV/0!	nucleolin protein Nsr1 (NSR1)	14 (4)	8
AFUA_2G09290	545	61912	5.53	1898.97	2417.67	12714.2	2810.63	0.348401	2.74315	0.565673	antigenic mitochondrial protein HSP60	29 (10)	17
AFUA_3G07810	328	71103	6.5	0	10870.6	12599	8417.36	#DIV/0!	#DIV/0!	#DIV/0!	succinate dehydrogenase subunit Sdh1	34 (7)	15
AFUA_1G02070	280	35104	8.29	0	0	12576.9	2601.65	#DIV/0!	#DIV/0!	#DIV/0!	cytochrome C1/Cyt1	10 (3)	6
AFUA_1G07380	683	234143	5.98	149.797	383.741	12537.1	2243.58	1.35713	6.38706	3.90473	glutamate synthase Glt1	62 (14)	35
AFUA_2G16820	133	46529	7.61	0	0	12332.2	3049.19	#DIV/0!	#DIV/0!	#DIV/0!	curved DNA-binding protein (42 kDa protein)	16 (4)	10
AFUA_2G10750	182	62019	9.28	922.798	6033.44	12307.2	6306.98	2.70889	3.73735	2.77286	RNA helicase (Dbp)	32 (5)	11
AFUA_1G10910	182	51761	4.79	0	0	12095.3	10822.6	#DIV/0!	#DIV/0!	#DIV/0!	tubulin beta	14 (3)	7
AFUA_4G11340	302	49418	5.91	0	0	11983.9	4503.6	#DIV/0!	#DIV/0!	#DIV/0!	saccharopine dehydrogenase Lys9	17 (4)	10
AFUA_4G11730	254	36805	5.97	4069.19	6229.9	11552.7	8441.94	0.614467	1.50541	1.05283	glycerol dehydrogenase (GldB)	7 (4)	6
AFUA_6G10650	345	78779	8.66	2416.31	2051.71	11419.7	7152.66	-0.235984	2.24065	1.56567	ATP citrate lyase, subunit 1	25 (6)	12
AFUA_7G05650	631	23698	9.17	0	8741.02	11170.3	61443.9	#DIV/0!	#DIV/0!	#DIV/0!	glutamine-serine rich protein MS8	#N/A	2
AFUA_5G04370	340	73325	5.81	0	0	11085.4	2314.42	#DIV/0!	#DIV/0!	#DIV/0!	NADH-ubiquinone oxidoreductase, subunit G	25 (9)	15
AFUA_5G06390	206	36835	5.02	0	0	11013.2	0	#DIV/0!	#DIV/0!	#DIV/0!	adenosine kinase	4 (2)	5
AFUA_2G12400	875	24374	9.65	898.989	51534	10859.6	19045.1	5.84108	3.59452	4.40497	ATP synthase oligomycin sensitivity conferral protein	11 (3)	5
AFUA_8G04000	138	40883	6.41	3707.91	9449.94	10514.3	8780.78	1.3497	1.50368	1.24374	acetyl-CoA acetyltransferase	7 (3)	6
AFUA_1G04940	46	21418	5.96	0	0	10513.1	0	#DIV/0!	#DIV/0!	#DIV/0!	small monomeric GTPase SarA	5 (2)	5
AFUA_1G13490	276	33424	5.33	1084.79	8387.18	10342.8	12988.8	2.95077	3.25314	3.58178	spermidine synthase	4 (1)	4
AFUA_3G06530	411	64293	6.57	0	11126.2	10316.2	2769.2	#DIV/0!	#DIV/0!	#DIV/0!	ATP sulphurylase	20 (7)	14
AFUA_6G08920	372	114548	5.03	0	1241.46	9799.87	354.889	#DIV/0!	#DIV/0!	#DIV/0!	assimilatory sulfite reductase	24 (7)	17
AFUA_2G04310	126	46104	5.35	1734.26	0	9568.99	2414	#NUM!	2.46405	0.477108	argininosuccinate synthase	14 (3)	7
AFUA_6G12790	71	43706	8.59	378.197	0	9244.34	2171.08	#NUM!	4.61136	2.5212	NADH-ubiquinone oxidoreductase 39 kDa subunit	12 (3)	8
AFUA_1G03100	83	17629	5.27	0	19802.5	9180.43	8617.38	#DIV/0!	#DIV/0!	#DIV/0!	ATP synthase delta chain, mitochondrial precursor	2 (1)	2
AFUA_5G06780	248	49306	6.65	0	0	9138.79	0	#DIV/0!	#DIV/0!	#DIV/0!	carbamoyl-phosphate synthase, small subunit	12 (3)	6
AFUA_1G12610	491	79995	5.08	1921.31	13873.8	9080.29	9005.02	2.8522	2.24065	2.22864	Hsp70 chaperone Hsp88	25 (4)	12
AFUA_1G04540	164	36151	9.09	527.711	0	9055.02	4043.81	#NUM!	4.1009	2.9379	NADH-cytochrome b5 reductase	14 (4)	7
AFUA_4G10460	223	50540	5.66	578.898	12270.5	8532.88	8016.76	4.40574	3.88165	3.79164	homocitrate synthase HcsA	14 (2)	6
AFUA_3G08470	417	58004	6.55	1783.38	17044.2	8428.44	4619.21	3.25659	2.24065	1.37303	glucose-6-phosphate 1-dehydrogenase	16 (3)	8
AFUA_8G05610	535	63640	5.39	0	0	8044.46	35273.6	#DIV/0!	#DIV/0!	#DIV/0!	cell wall glucanase BtgE	6 (2)	4
AFUA_2G16090	115	60646	4.97	0	3949.02	7393.28	3472.7	#DIV/0!	#DIV/0!	#DIV/0!	karyopherin alpha subunit	12 (3)	4
AFUA_6G07390	143	39129	6.28	0	0	7172.71	0	#DIV/0!	#DIV/0!	#DIV/0!	isocitrate dehydrogenase LysB	21 (5)	6
AFUA_3G13480	122	35245	5.77	0	0	7168.71	3592.06	#DIV/0!	#DIV/0!	#DIV/0!	translation initiation factor 2 alpha subunit	12 (3)	5
AFUA_1G02550	95	49993	4.98	0	0	7161.4	0	#DIV/0!	#DIV/0!	#DIV/0!	tubulin alpha-1 subunit	9 (2)	4
AFUA_2G02100	109	54937	8.32	739.99	0	7105.36	5562.99	#NUM!	3.26333	2.91028	dihydrolipoamide dehydrogenase	20 (5)	8
AFUA_1G12800	140	41701	8.72	285.678	0	6994.09	1747.72	#NUM!	4.61368	2.61302	isocitrate dehydrogenase, NAD-dependent	9 (2)	5
AFUA_6G05110	100	38192	5.65	724.208	0	6906.82	2129.06	#NUM!	3.25355	1.55574	mitochondrial import receptor subunit (tom40)	12 (2)	4
AFUA_3G13400	1384	64523	7.13	640.763	8890.69	6594.74	23234.4	3.79443	3.36345	5.18033	nucleolar protein Nop58 (NOP58)	24 (5)	8
AFUA_4G07690	151	64987	6.39	0	0	6288.68	0	#DIV/0!	#DIV/0!	#DIV/0!	phosphoribosylaminoimidazolecarboxamide formyltransferase/IMP cyclohydrolase	18 (4)	9
AFUA_6G07430	81	58348	6.59	0	0	6018.86	621.086	#DIV/0!	#DIV/0!	#DIV/0!	pyruvate kinase	15 (3)	6
AFUA_5G05540	96	48306	4.43	504.556	0	6005.89	0	#NUM!	3.57329	#NUM!	nucleosome assembly protein Nap1	9 (3)	5
AFUA_2G01660	145	69719	5.4	0	0	5971	0	#DIV/0!	#DIV/0!	#DIV/0!	mitochondrial outer membrane translocase receptor (TOM70), putative	9 (3)	7
AFUA_5G05710	113	54691	8.79	0	0	5688.73	6236.05	#DIV/0!	#DIV/0!	#DIV/0!	pseudouridylate synthase family protein	13 (2)	4
AFUA_2G09090	56	34259	10.02	0	0	5591.7	0	#DIV/0!	#DIV/0!	#DIV/0!	prohibitin PhbA (PHB2)	11 (2)	4
AFUA_4G08960	284	39557	4.52	0	11951.3	5538.38	41924.8	#DIV/0!	#DIV/0!	#DIV/0!	GPI-anchored cell wall protein	2 (1)	1
AFUA_6G08580	281	49699	4.39	0	3888.02	5408.52	10235.4	#DIV/0!	#DIV/0!	#DIV/0!	FKBP-type peptidylprolyl isomerase	10 (1)	3
AFUA_1G13570	460	35369	8.75	0	23119.8	5349.5	4995.22	#DIV/0!	#DIV/0!	#DIV/0!	small nuclear ribonucleoprotein complex protein Nhp2	5 (2)	2
AFUA_2G03610	569	57922	6.25	1680.9	15707.7	5296.05	4146.43	3.22417	1.65569	1.30264	IMP dehydrogenase	16 (4)	4
AFUA_4G03860	824	97448	5.05	1461.98	9688.53	4837.1	12984.3	2.72836	1.72622	3.15078	eukaryotic translation initiation factor 3 subunit EifCc, putative	21 (3)	7
AFUA_2G13710	105	52822	6.19	0	1235.25	4825.43	3022.37	#DIV/0!	#DIV/0!	#DIV/0!	NADH-ubiquinone oxidoreductase 49 kDa subunit	12 (2)	4
AFUA_3G08660	98	55740	8.85	340.411	2951.29	4561.16	0	3.116	3.74405	#NUM!	isocitrate dehydrogenase Idp1	26 (4)	5
AFUA_4G07660	107	72046	9.05	0	2696.01	4175.82	2615.5	#DIV/0!	#DIV/0!	#DIV/0!	ATP dependent RNA helicase (Dbp1)	18 (3)	5
AFUA_2G10070	120	129134	5.87	0	1972.96	4115.97	176.021	#DIV/0!	#DIV/0!	#DIV/0!	carbamoyl-phosphate synthase, large subunit	25 (5)	9
Average	633.496	46606	7.44277	2677.3	11704.2	25121.1	15255.4
				# significant peptides at Mascot protein FDR set at 5%
				the filter criteria for listing a differentially abundant protein in Mascot v2.3 were: (1) a total significant peptide count of at least 4 and a significant unique peptide count of at least 2 or (2) a total significant peptide count of at least 15 if the unique peptide count for a given protein was 1. These criteria pertain to the experimental condition (0h, 4h, 6h or 8h) where the peptide count …
