# Supplementary material for: Development stage-specific proteomic profiling uncovers small, lineage specific proteins most abundant in the Aspergillus Fumigatus conidial proteome
Source: Proteome Sci. 2012 Apr 30;10:30. doi: 10.1186/1477-5956-10-30 (PMC3424117; doi:10.1186/1477-5956-10-30)
Supplement: Additional file 10 — Proteins enriched in pre-septation hyphae (8 h). [file 1477-5956-10-30-S10.xlsx]

## Sheet: 9
Additional file 10. Proteins enriched in pre-septation hyphae (8h).
A. fumigatus AF293 protein				Expression values (APEX)				LOG2 expression ratios				Unique peptide count; in parentheses are the significant peptides #	Peptide spectral count (computed from Peptide/ Protein Prophet and APEX data at 5% FDR)
GenBank locus tag	Mascot score	M.W.	pI	T0	T4	T6	T8	T4/T0	T6/T0	T8/T0	Description (homolog)
AFUA_2G10100	2778	11135	4.29	14320	138163	62843.5	134738	3.27027	2.13373	3.23405	allergen Asp F8/ 60S acidic ribosomal protein P2	9 (9)	89
AFUA_1G06580	425	21796	6.36	23017.2	58773.1	0	128008	1.35244	#NUM!	2.47545	high expression lethality protein Hel10	3 (3)	15
AFUA_2G03010	533	21505	6.14	11106.8	38921.7	26245.9	117127	1.80913	1.24065	3.39856	cytochrome c subunit Vb	10 (5)	57
AFUA_1G06830	576	11122	4.1	13546.5	54476.1	27355.3	94909.9	2.0077	1.0139	2.80864	60S acidic ribosomal protein P1	3 (3)	33
AFUA_1G06390	4126	53809	9.19	22203.4	45666.9	187779	83021.5	1.04037	3.08018	1.90271	eukaryotic translation elongation factor EF-1 alpha subunit	27 (14)	144
AFUA_3G11690	2455	39766	5.55	8997.98	42042.3	34256.5	68808.1	2.22417	1.9287	2.93491	fructose-bisphosphate aldolase, class II	22 (16)	93
AFUA_3G00270	1482	44624	4.9	0	25665.8	19037.8	67073.7	#DIV/0!	#DIV/0!	#DIV/0!	GPI-anchored cell wall beta-1,3-endoglucanase EglC	11 (8)	45
AFUA_3G00880	492	21593	4.68	9685.18	57595	0	66895.8	2.57209	#NUM!	2.78806	adhesin, putative	7 (4)	28
AFUA_7G05650	631	23698	9.17	0	8741.02	11170.3	61443.9	#DIV/0!	#DIV/0!	#DIV/0!	glutamine-serine rich protein MS8	5 (2)	12
AFUA_5G02470	2041	38298	6.04	2449.69	12487.8	33578	54391.4	2.34984	3.77685	4.47271	thiamine biosynthesis protein (Nmt1)	24 (14)	75
AFUA_1G04070	706	21150	5.58	5644.22	66170.1	10670	53464.9	3.55133	0.91872	3.24374	eukaryotic translation initiation factor eIF15A	9 (4)	32
AFUA_5G09240	864	16351	5.82	0	0	15966.5	50360.1	#DIV/0!	#DIV/0!	#DIV/0!	Cu,Zn superoxide dismutase SodA (SOD1)	7 (4)	25
AFUA_5G01970	1965	36292	6.96	12230.5	27830.9	79478.5	47194.8	1.1862	2.70008	1.94814	glyceraldehyde 3-phosphate dehydrogenase GpdA	22 (12)	73
AFUA_3G10920	1221	36871	9.76	4868.02	6892.56	0	44030.9	0.501703	#NUM!	3.17711	telomere and ribosome associated protein Stm1	20 (10)	55
AFUA_3G08580	509	12802	5.69	0	0	0	43985.2	#DIV/0!	#DIV/0!	#DIV/0!	glycine-rich RNA-binding protein	6 (2)	14
AFUA_1G16190	708	40259	4.6	0	0	2144.96	43949.4	#DIV/0!	#DIV/0!	#DIV/0!	allergen Asp F9, GPI-anchored cell wall glucanase CrhC	10 (5)	32
AFUA_3G08440	389	14733	9.43	0	36821.7	0	42767.9	#DIV/0!	#DIV/0!	#DIV/0!	conserved hypothetical protein	6 (3)	20
AFUA_3G07710	875	58465	4.68	0	0	13123.9	42127.8	#DIV/0!	#DIV/0!	#DIV/0!	nucleolin protein Nsr1	17 (6)	41
AFUA_4G08960	284	39557	4.52	0	11951.3	5538.38	41924.8	#DIV/0!	#DIV/0!	#DIV/0!	GPI-anchored cell wall protein	4 (2)	12
AFUA_6G08360	1544	35469	5.57	0	0	92529.1	41212.4	#DIV/0!	#DIV/0!	#DIV/0!	thiazole biosynthesis enzyme ThiF (THI4)	17 (8)	32
AFUA_1G05390	2465	33300	9.97	4246.26	15631.7	115950	39803.7	1.88021	4.77116	3.22864	mitochondrial ADP,ATP carrier protein (Ant)	16 (9)	57
AFUA_2G10440	528	15822	10.72	5019.74	3204.43	53579.5	37507.3	-0.647542	3.416	2.90149	40S ribosomal protein S11	9 (4)	19
AFUA_8G05610	535	63640	5.39	0	0	8044.46	35273.6	#DIV/0!	#DIV/0!	#DIV/0!	cell wall glucanase BtgE (SCW11)	16 (7)	28
AFUA_1G04320	496	22798	11.17	953.593	76123.3	55237.5	34597.6	6.31882	5.85613	5.18116	40S ribosomal protein S8e	11 (5)	18
AFUA_8G05320	4136	59895	9.14	9306.55	22236.2	102399	34005.6	1.25659	3.45982	1.86945	mitochondrial F1F0 ATPase subunit alpha	33 (16)	79
AFUA_2G03720	368	22276	8.76	11356.6	8499.76	21468.9	33617.2	-0.418032	0.91872	1.56567	peptidyl-prolyl cis-trans isomerase	8 (5)	20
AFUA_4G06620	2607	49337	5.79	591.592	89445	41954.4	33611.2	7.24025	6.14808	5.8282	glutamate/leucine/phenylalanine/valine dehydrogenase	19 (13)	55
AFUA_4G13120	578	39874	5.48	0	6660.86	30879.7	33524.8	#DIV/0!	#DIV/0!	#DIV/0!	glutamine synthetase	15 (5)	26
AFUA_6G08050	2234	55764	5.86	8415.19	19189.3	68029.3	30810.1	1.18924	3.01509	1.87233	6-phosphogluconate dehydrogenase Gnd1	22 (11)	47
AFUA_3G09600	1454	58159	9.03	0	3090.76	1861.76	29927.6	#DIV/0!	#DIV/0!	#DIV/0!	pre-rRNA processing nucleolar protein Sik1	25 (13)	50
AFUA_4G08810	370	15596	5.04	0	0	0	26044.2	#DIV/0!	#DIV/0!	#DIV/0!	DUF757 domain protein	7 (4)	13
AFUA_1G04370	413	45467	4.81	0	0	2017.74	25558.5	#DIV/0!	#DIV/0!	#DIV/0!	ribosome assembly and transport protein Srp40	10 (3)	19
AFUA_2G07380	295	20841	11.82	5696.74	8700.73	18857.6	25310	0.611001	1.72694	2.1515	60S ribosomal protein L18	10 (5)	15
AFUA_8G03930	2524	66932	5.3	8273.16	30816.4	45867	24018.9	1.89719	2.47095	1.53766	Hsp70 chaperone (HscA)	29 (12)	51
AFUA_3G13400	1384	64523	7.13	640.763	8890.69	6594.74	23234.4	3.79443	3.36345	5.18033	nucleolar protein Nop5	33 (14)	45
AFUA_5G07120	590	37116	9.15	5785.41	8846.8	0	22263.4	0.612735	#NUM!	1.94418	RNP domain protein	18 (5)	26
AFUA_6G04570	972	54149	7.18	6509.04	9479.37	25269.1	22020.3	0.542345	1.95685	1.75832	translation elongation factor eEF11 subunit gamma	17 (6)	32
AFUA_6G02750	337	20533	5.32	4429.62	0	0	21853.9	#NUM!	#NUM!	2.30264	NAC subunit	9 (3)	10
AFUA_7G05660	1708	117694	5.84	1950.45	13421.4	31802.1	21651.1	2.78266	4.02724	3.47256	translation elongation factor eEF13	46 (23)	75
AFUA_7G05720	837	51999	6.25	2141.08	13644.6	3792.7	21394.8	2.67192	0.824889	3.32085	pyruvate dehydrogenase complex, dihydrolipoamide acetyltransferase component	13 (5)	27
AFUA_3G09320	550	51840	7.64	3618.11	15807.6	21985.1	20655.3	2.12731	2.60322	2.51321	serine hydroxymethyltransferase	29 (11)	27
AFUA_3G06070	475	21444	10.56	0	0	0	19830.6	#DIV/0!	#DIV/0!	#DIV/0!	histone H1	11 (3)	12
AFUA_1G11710	313	24237	9.88	6056.13	15434.6	28621.8	19207.6	1.3497	2.24065	1.66521	60S ribosomal protein L1	15 (5)	15
AFUA_2G12400	875	24374	9.65	898.989	51534	10859.6	19045.1	5.84108	3.59452	4.40497	ATP synthase oligomycin sensitivity conferral protein	11 (4)	14
AFUA_4G07730	325	20101	10.04	4481.68	7744.06	32529.2	18110.6	0.789052	2.85962	2.01472	60S ribosomal protein L11	10 (2)	8
AFUA_1G14120	535	57388	9.12	0	0	0	18059.2	#DIV/0!	#DIV/0!	#DIV/0!	nuclear segregation protein (Bfr1)	40 (15)	41
AFUA_6G06760	440	29775	5.01	0	0	0	18000.2	#DIV/0!	#DIV/0!	#DIV/0!	eukaryotic translation initiation factor 3 subunit EifCj, putative	9 (3)	14
AFUA_1G15140	563	33828	9.38	0	6869.47	33439.1	17952.3	#DIV/0!	#DIV/0!	#DIV/0!	mitochondrial phosphate carrier protein (Mir1)	10 (5)	18
AFUA_2G01170	285	48047	5	2981.24	9579.84	1762.62	17803	1.68409	-0.758188	2.57813	GPI-anchored 1,3-beta-glucanosyltransferase Gel1	12 (6)	16
AFUA_1G09100	648	21830	9.67	2369.78	14206.1	35755.6	17680.5	2.58368	3.91535	2.89933	60S ribosomal protein L9	18 (5)	15
AFUA_1G14200	731	53237	5.9	5678.72	20675.3	20128.6	17410.2	1.86427	1.82561	1.6163	mitochondrial processing peptidase beta subunit	24 (9)	29
AFUA_8G05440	537	29709	9.36	2322.57	15902.4	27646.2	17316	2.77545	3.57329	2.89832	mitochondrial ATPase subunit Atp4	15 (6)	15
AFUA_2G02210	251	32916	9.51	0	0	0	16636.6	#DIV/0!	#DIV/0!	#DIV/0!	conserved hypothetical protein	5 (3)	11
AFUA_3G07640	1182	108923	5.22	220.995	3704.94	60459.7	16352.3	4.06737	8.09582	6.20934	plasma membrane H+-ATPase Pma1	38 (12)	38
AFUA_1G13500	947	74781	6.12	3418.56	6336.38	25703.5	16099.2	0.890269	2.9105	2.23552	transketolase TktA	32 (11)	35
AFUA_1G03510	340	32356	8.31	3091.16	5908.57	23739.8	16013	0.934663	2.94109	2.37303	ATP synthase gamma chain, mitochondrial precursor	15 (3)	14
AFUA_6G12990	577	28860	10.21	4275.74	7264.75	33679.3	15821.1	0.764738	2.97761	1.8876	60S ribosomal protein L7A	13 (4)	15
AFUA_1G09830	616	35721	4.74	896.282	7352.44	1353.75	15371.6	3.0362	0.594939	4.10017	Hsc70 cochaperone Sgt2 (SGT)	13 (3)	18
AFUA_4G12450	406	56969	5.03	3020.04	3296.67	0	14686.8	0.126442	#NUM!	2.28188	conserved lysine-rich protein	17 (8)	23
AFUA_7G01460	1004	28287	10.54	2602.94	15048	38756.9	14565.1	2.53136	3.89624	2.4843	ribosomal protein S5	17 (3)	15
AFUA_1G04190	556	81394	5.74	3757.5	12188.1	6457.56	14156.3	1.69762	0.781216	1.9136	polyadenylate-binding protein	34 (9)	28
AFUA_6G03810	190	28678	9.11	3146.13	2016.12	0	14145	-0.641997	#NUM!	2.16864	ATP synthase D chain, mitochondrial	10 (4)	12
AFUA_1G15810	598	63936	9.4	0	0	0	14045.2	#DIV/0!	#DIV/0!	#DIV/0!	RNA splicing factor (Pad11)	18 (6)	24
AFUA_1G13490	276	33424	5.33	1084.79	8387.18	10342.8	12988.8	2.95077	3.25314	3.58178	spermidine synthase	9 (3)	8
AFUA_4G03860	824	97448	5.05	1461.98	9688.53	4837.1	12984.3	2.72836	1.72622	3.15078	eukaryotic translation initiation factor 3 subunit EifCc, putative	36 (10)	30
AFUA_3G06420	165	17100	4.77	0	0	0	12597.5	#DIV/0!	#DIV/0!	#DIV/0!	dsDNA-binding protein PDCD5	9 (3)	8
AFUA_5G05630	230	16116	10.26	3548.28	2935.18	14019.8	12380.3	-0.273669	1.98227	1.80286	60S ribosomal protein L23	9 (2)	7
AFUA_5G04160	148	56901	5.12	0	0	0	12013	#DIV/0!	#DIV/0!	#DIV/0!	NTF2 and RRM domain protein	15 (2)	10
AFUA_1G10910	182	51761	4.79	0	0	12095.3	10822.6	#DIV/0!	#DIV/0!	#DIV/0!	tubulin beta	14 (6)	10
AFUA_1G15390	302	24335	9.6	0	0	0	10635.3	#DIV/0!	#DIV/0!	#DIV/0!	DUF1014 domain protein	10 (2)	7
AFUA_3G06310	372	37854	9.29	0	0	0	10270.6	#DIV/0!	#DIV/0!	#DIV/0!	RNA binding protein	11 (4)	9
AFUA_6G08580	281	49699	4.39	0	3888.02	5408.52	10235.4	#DIV/0!	#DIV/0!	#DIV/0!	FKBP-type peptidylprolyl isomerase	9 (2)	9
AFUA_6G08810	274	38167	9.28	721.504	7410.11	0	9682.59	3.36042	#NUM!	3.74631	NADH-ubiquinone oxidoreductase 304 kDa subunit precursor	13 (3)	9
AFUA_2G01010	481	58635	5.82	0	2276.42	13812	9316.53	#DIV/0!	#DIV/0!	#DIV/0!	myo-inositol-phosphate synthase	14 (4)	14
AFUA_7G05950	155	18528	4.48	0	0	0	9068.22	#DIV/0!	#DIV/0!	#DIV/0!	cytokinesis EF-hand protein Cdc4	8 (2)	5
AFUA_1G12610	491	79995	5.08	1921.31	13873.8	9080.29	9005.02	2.8522	2.24065	2.22864	Hsp70 chaperone Hsp88	33 (6)	19
AFUA_2G04130	68	20398	10.82	0	0	20230.5	8992.05	#DIV/0!	#DIV/0!	#DIV/0!	40S ribosomal protein S11	4 (1)	5
AFUA_4G07710	774	131191	6.23	1670.84	16424.8	16921.2	8832.04	3.29723	3.34018	2.40217	pyruvate carboxylase PycA (PYC2)	45 (10)	25
AFUA_3G08380	189	43596	7.63	2352.02	2997.47	5557.94	8703.82	0.349844	1.24065	1.88774	inorganic diphosphatase	11 (4)	10
AFUA_1G03100	83	17629	5.27	0	19802.5	9180.43	8617.38	#DIV/0!	#DIV/0!	#DIV/0!	ATP synthase delta chain, mitochondrial precursor	9 (1)	3
AFUA_3G07810	328	71103	6.5	0	10870.6	12599	8417.36	#DIV/0!	#DIV/0!	#DIV/0!	succinate dehydrogenase subunit Sdh1	27 (7)	16
AFUA_1G03970	663	118635	5.88	0	0	0	8182.38	#DIV/0!	#DIV/0!	#DIV/0!	mitochondrial translation initiation factor IF12	40 (9)	28
AFUA_4G10460	223	50540	5.66	578.898	12270.5	8532.88	8016.76	4.40574	3.88165	3.79164	homocitrate synthase HcsA	19 (6)	9
AFUA_1G14220	90	32552	10.29	0	0	0	7826.06	#DIV/0!	#DIV/0!	#DIV/0!	fibrillarin	19 (3)	7
AFUA_2G07970	213	24771	11.46	0	12809.4	29730.6	7448.63	#DIV/0!	#DIV/0!	#DIV/0!	60S ribosomal protein L19	17 (2)	4
AFUA_5G10610	374	32589	9.2	1187.78	12369.7	20073.1	7182.92	3.38047	4.07892	2.5963	ubiquinol-cytochrome c reductase iron1sulfur subunit precursor	8 (3)	4
AFUA_6G10650	345	78779	8.66	2416.31	2051.71	11419.7	7152.66	-0.235984	2.24065	1.56567	ATP citrate lyase, subunit 1	24 (7)	12
AFUA_1G06960	169	41452	6.36	0	0	13590.2	6964.44	#DIV/0!	#DIV/0!	#DIV/0!	pyruvate dehydrogenase E1 component alpha subunit	16 (5)	9
AFUA_5G11320	135	11968	5.14	0	7871.65	14633.7	6826.85	#DIV/0!	#DIV/0!	#DIV/0!	thioredoxin TrxA	6 (1)	3
AFUA_2G15940	71	47493	6.49	0	0	0	6587.39	#DIV/0!	#DIV/0!	#DIV/0!	cofactor for methionyl- and glutamyl-tRNA synthetases	11 (3)	7
AFUA_2G10750	182	62019	9.28	922.798	6033.44	12307.2	6306.98	2.70889	3.73735	2.77286	RNA helicase (Dbp)	26 (5)	9
AFUA_5G05710	113	54691	8.79	0	0	5688.73	6236.05	#DIV/0!	#DIV/0!	#DIV/0!	pseudouridylate synthase family protein	18 (4)	7
AFUA_3G11740	234	94072	6.34	0	2623.85	0	6139.95	#DIV/0!	#DIV/0!	#DIV/0!	RNAPII degradation factor McnC (DEF1)	17 (3)	8
AFUA_3G13820	84	22199	6.45	0	0	0	5926.75	#DIV/0!	#DIV/0!	#DIV/0!	glycolipid transfer protein HET-C2	7 (2)	4
AFUA_6G12930	583	85475	6.26	1551.15	7593.5	20339.7	5879.83	2.29142	3.71288	1.92243	mitochondrial aconitate hydratase AcoA (ACO1)	27 (5)	12
AFUA_2G02100	109	54937	8.32	739.99	0	7105.36	5562.99	#NUM!	3.26333	2.91028	dihydrolipoamide dehydrogenase	19 (2)	10
AFUA_1G12840	466	123067	6.21	0	2256.86	2949.33	5541.88	#DIV/0!	#DIV/0!	#DIV/0!	nitrite reductase NiiA	33 (4)	21
AFUA_3G04170	247	40536	6.85	824.502	7091.51	21928.4	5485.08	3.1045	4.73313	2.73392	pyruvate dehydrogenase E1 beta subunit PdbA	5 (1)	4
AFUA_1G13570	460	35369	8.75	0	23119.8	5349.5	4995.22	#DIV/0!	#DIV/0!	#DIV/0!	small nuclear ribonucleoprotein complex protein Nhp2	7 (1)	3
AFUA_2G11440	47	27312	4.79	0	0	0	4976.53	#DIV/0!	#DIV/0!	#DIV/0!	proteasome component Pup2	6 (2)	4
AFUA_4G03320	82	78816	8.8	0	0	0	4931.29	#DIV/0!	#DIV/0!	#DIV/0!	membrane bound cation transporter	10 (2)	4
AFUA_2G16400	177	53160	8.47	0	0	0	4604.05	#DIV/0!	#DIV/0!	#DIV/0!	translation initiation factor 4B	18 (2)	7
AFUA_5G08090	182	32716	6.04	0	6228.98	7220.09	4507.78	#DIV/0!	#DIV/0!	#DIV/0!	pyridoxine biosynthesis protein PyroA (SNZ3)	10 (2)	5
AFUA_4G11340	302	49418	5.91	0	0	11983.9	4503.6	#DIV/0!	#DIV/0!	#DIV/0!	saccharopine dehydrogenase Lys9	27 (2)	6
AFUA_5G05490	206	54156	6.04	0	12200.5	1121.61	4249.95	#DIV/0!	#DIV/0!	#DIV/0!	seryl-tRNA synthetase	15 (2)	6
AFUA_4G10800	424	27263	10.84	0	4727.44	24317.1	4153.87	#DIV/0!	#DIV/0!	#DIV/0!	40S ribosomal protein S6	9 (2)	3
AFUA_4G03630	103	42544	5.98	0	3544.03	1635.23	4144.11	#DIV/0!	#DIV/0!	#DIV/0!	sterol 24-c-methyltransferase Erg6 (ERG6)	15 (2)	4
AFUA_1G04540	164	36151	9.09	527.711	0	9055.02	4043.81	#NUM!	4.1009	2.9379	NADH-cytochrome b5 reductase	10 (2)	5
AFUA_2G15590	298	168506	5.7	0	4137.59	2685.45	3844.61	#DIV/0!	#DIV/0!	#DIV/0!	sulfite reductase (MET5)	42 (9)	16
AFUA_3G11360	84	51717	5.2	0	0	1007.8	3813.29	#DIV/0!	#DIV/0!	#DIV/0!	eukaryotic translation initiation factor 3 subunit EifCe, putative	9 (2)	6
AFUA_1G05040	71	45438	5.86	0	1564.65	0	3659.16	#DIV/0!	#DIV/0!	#DIV/0!	protein mitochondrial targeting protein (Mas1)	17 (2)	4
AFUA_3G13480	122	35245	5.77	0	0	7168.71	3592.06	#DIV/0!	#DIV/0!	#DIV/0!	translation initiation factor 2 alpha subunit	11 (2)	4
Average	669.866	45367	7.15991	2479.75	12660.7	18144	23672.1
				# significant peptides at Mascot protein FDR set at 5%
				the filter criteria for listing a differentially abundant protein in Mascot v2.3 were: (1) a total significant peptide count of at least 4 and a significant unique peptide count of at least 2 or (2) a total significant peptide count of at least 15 if the unique peptide count for a given protein was 1. These criteria pertain to the experimental condition (0h, 4h, 6h or 8h) where the peptide count …
